# Supplementary material for: Staphylococcus aureus Membrane-Derived Vesicles Promote Bacterial Virulence and Confer Protective Immunity in Murine Infection Models
Source: Front Microbiol. 2018 Feb 20;9:262. doi: 10.3389/fmicb.2018.00262 (PMC5826277; doi:10.3389/fmicb.2018.00262)
Supplement: Supplementary file 2 [file Data_Sheet_1.XLS]

## Sheet: BHI&LB 
Supplementary Data Sheet 1. Assessment of S. aureus-MVs peptide abundance using the area under the curve (AUC). MVs were isolated from MSSA476 grown in BHI and LB.
		Area under curve (AUC)	Area under curve (AUC)
Protein	Description [Staphylococcus aureus subsp. aureus MSSA476]	Mean BHI	Mean LB	Virulence factors are marked in Bold.
49243548	Putative membrane protein	na	74719.2
49243378	Putative 5'-nucleotidase	3.65057e+06	136857
49244786	Putative glucose-6-phosphate 1-dehydrogenase	1.08106e+08	205043
49244089	Triosephosphate isomerase	1.90291e+08	210896
49244256	Hypothetical phage protein	4.07177e+06	211758
49245723	Fibronectin-binding protein precursor (Fibronectin-binding protein A)	na	233654
49244636	Aconitate hydratase	2.13068e+06	262690
49245019	Putative peptidase (Putative dipeptidase SAS1677)	1.73464e+07	265302
49245339	ATP synthase beta chain	3.57945e+07	276122
49243873	Putative glycosyl transferase	6.42578e+06	277893
49244998	Haptoglobin-binding surface anchored protein	na	304674
49244950	Translation initiation factor IF-3	1.59948e+08	306485
49243701	Putative lipoprotein	3.21491e+07	335228
49243537	Putative oxidoreductase	377483	354138
49245258	Leukocidin S subunit (leukocidin-like protein 2)	1.1387e+08	377252
49245859	Zinc metalloproteinase aureolysin precursor	na	396090
49243921	Alcohol dehydrogenase	2.3635e+08	396680
81649028	Adenylosuccinase (Asase)	1.639e+07	413629
49243848	50S ribosomal protein L7/L12	1.17013e+07	419603
49244541	Ribosome recycling factor	na	452610
49243688	30S ribosomal protein S6	1.1247e+08	481662
49244914	Putative exported protein	4.39242e+06	501881
49243846	50S ribosomal protein L1	1.01624e+09	555631
49245519	Staphylococcal accessory regulator A homologue (Staphylococcal accessory regulator R) (HTH-type transcriptional regulator SarR)	6.57794e+07	567187
49244100	Clumping factor A	1.13551e+06	604678
49243704	Alkyl hydroperoxide reductase subunit C (Alkyl hydroperoxide reductase subunit C)	1.34124e+07	631113
49245454	Adenylate kinase	2.26389e+06	759322
49245639	Extracellular solute-binding lipoprotein	2.62884e+08	780544
49244938	Delta-aminolevulinic acid dehydratase	3.82887e+07	807185
60390425	Pyruvate dehydrogenase E1 component subunit alpha	2.62833e+09	809403
49245852	Clumping factor B	na	873789
827212971	5-methyltetrahydropteroyltriglutamate--homocysteine methyltransferase	na	881252
49244102	Putative exported protein	na	889572
49244178	Putative glycerophosphoryl diester phosphodiesterase	736955	900338
49244621	Catalase	1.10394e+07	906325
49244492	DNA-directed RNA polymerase subunit omega	na	927480
49243980	Putative exported protein	na	936011
49244075	HPr kinase/phosphatase	3.69124e+08	966244
49243897	Putative phosphate acetyltransferase	7.18632e+07	1.05002e+06
49243745	Putative exported protein	na	1.06906e+06
49245866	Putative exported protein	2.02314e+07	1.09188e+06
49244704	Putative protease (Probable CtpA-like serine protease)	987882	1.12109e+06
49244130	Conserved hypothetical protein (UPF0337 protein SAS0782)	na	1.20332e+06
49244556	Polyribonucleotide nucleotidyltransferase	1.65596e+07	1.21322e+06
49244755	DNA-binding protein HU	1.53438e+08	1.29716e+06
49244022	Putative membrane protein	3.40351e+06	1.35491e+06
49245033	6,7-dimethyl-8-ribityllumazine synthase	na	1.41654e+06
49245826	Fructose-bisphosphate aldolase class I	3.69649e+07	1.44041e+06
81696343	Iron-regulated surface determinant protein B	386691	1.59202e+06
49244629	Putative transketolase	1.5052e+08	1.60439e+06
49244758	Putative 30S ribosomal protein S1	1.74783e+07	1.65213e+06
49245914	Collagen adhesin precursor	3.48693e+06	1.71149e+06
49245474	50S ribosomal protein L4	3.17221e+07	1.74996e+06
49245451	30S ribosomal protein S13	1.53024e+09	1.78077e+06
49245361	Putative tagatose-bisphosphate aldolase (Fructose-bisphosphate aldolase)	1.90869e+08	1.7882e+06
49243435	Lipoprotein	1.84422e+07	1.84624e+06
81648696	Immunoglobulin-binding protein sbi	9.81833e+07	1.9554e+06
49243770	Putative lipoprotein	4.17248e+06	2.01959e+06
49244438	Fibrinogen-binding protein precursor	1.43337e+06	2.09064e+06
49244219	Putative oligopeptidase	2.73847e+08	2.09768e+06
49244377	Dihydrolipoamide dehydrogenase	7.16143e+08	2.10191e+06
49245819	Putative 3-methyl-2-oxobutanoate hydroxymethyltransferase	2.38391e+07	2.12825e+06
49244190	Putative haloacid dehalogenase-like hydrolase	5.2182e+06	2.22854e+06
49244858	Chaperone protein (DnaK)	2.85875e+07	2.52993e+06
49245257	Leukocidin F subunit (leukocidin-like protein 1)	3.15548e+07	2.71719e+06
49244977	Alanine dehydrogenase 1	2.9917e+07	2.73964e+06
73920845	L-lactate dehydrogenase 2	2.93393e+08	2.88422e+06
49245860	Immunodominant antigen B (Immunodominant staphylococcal antigen B)	na	2.96126e+06
49244795	Lipoamide acyltransferase component of branched-chain alpha-keto acid dehydrogenase complex	1.23147e+08	3.0592e+06
49244079	Putative thioredoxin reductase	6.25574e+07	3.14406e+06
49244375	Putative pyruvate dehydrogenase E1 component, beta subunit	4.2357e+09	3.15307e+06
49244652	Putative peptidase	6.41874e+06	3.26785e+06
49244523	50S ribosomal protein L19	1.37235e+08	3.49794e+06
49244335	Bifunctional autolysin precursor	9.94761e+07	3.69023e+06
49244331	Glutamyl endopeptidase precursor	na	3.90961e+06
81649004	Staphylococcal complement inhibitor (SCIN)	na	4.23207e+06
49243820	Putative O-acetylserine (thiol)-lyase (Cysteine synthase)	6.1176e+06	4.23619e+06
49244450	Ornithine carbamoyltransferase	1.62517e+08	4.24047e+06
49243851	DNA-directed RNA polymerase beta' chain protein (DNA-directed RNA polymerase subunit beta)	5.82611e+07	4.35783e+06
49243856	Translation elongation factor Tu	1.61797e+08	4.45058e+06
49245204	Staphylokinase precursor	na	4.4953e+06
49244177	Putative NAD-specific glutamate dehydrogenase	1.64835e+07	4.60136e+06
49243850	DNA-directed RNA polymerase beta chain protein (DNA-directed RNA polymerase subunit beta)	5.39464e+07	4.72358e+06
49244330	Cysteine protease precursor (Staphopain B)	2.30047e+06	4.92902e+06
49245681	Conserved hypothetical protein	3.34473e+06	5.0418e+06
49243694	Putative lipoprotein	3.39546e+08	5.23735e+06
49245776	Aldehyde dehydrogenase family protein (1-pyrroline-5-carboxylate dehydrogenase)	1.9691e+07	5.28631e+06
49244923	50S ribosomal protein L21	2.42761e+09	5.46151e+06
49245472	50S ribosomal protein L2	1.70817e+09	5.85336e+06
49245449	DNA-directed RNA polymerase alpha chain	2.57962e+07	6.01795e+06
49245254	Enterotoxin	1.24256e+06	6.25171e+06
49244948	50S ribosomal protein L20	7.20104e+08	7.08442e+06
49243930	Putative exported protein	5.54871e+07	7.15474e+06
81696368	Serine-aspartate repeat-containing protein D	2.26404e+07	7.4475e+06
49245255	Enterotoxin	na	7.65138e+06
49243871	Bone sialoprotein-binding protein	1.76203e+08	7.65364e+06
49244376	Dihydrolipoamide acetyltransferase component of pyruvate dehydrogenase complex	4.58174e+09	8.25736e+06
81648735	Uncharacterized lipoprotein SAS2259	2.11813e+08	8.27129e+06
49244034	Putative sulfatase (Lipoteichoic acid synthase)	1.78765e+08	8.46938e+06
49244181	Putative glucose-6-phosphate isomerase	1.41674e+08	9.09379e+06
49243631	Putative exported protein	1.66397e+06	9.37831e+06
49245645	Gamma-hemolysin component C precursor	9.41377e+06	9.7834e+06
49245171	Staphopain protease (Staphopain A)	na	1.00697e+07
49244514	Acyl carrier protein	3.09146e+07	1.0482e+07
49243545	Formate acetyltransferase	1.04948e+10	1.05099e+07
81648695	Gamma-hemolysin component A	1.00696e+07	1.06602e+07
49244087	Glyceraldehyde 3-phosphate dehydrogenase 1	2.2483e+09	1.1403e+07
73920841	L-lactate dehydrogenase 1	7.04524e+09	1.32199e+07
49244697	2-oxoglutarate dehydrogenase E1 component	3.92817e+07	1.41378e+07
49245646	Gamma-hemolysin component C precursor	2.39242e+06	1.6598e+07
81649323	Dihydrolipoyllysine-residue succinyltransferase component of 2-oxoglutarate dehydrogenase complex	2.99661e+08	1.82386e+07
49244395	Putative pyruvate carboxylase	2.57773e+08	1.83932e+07
49244410	Iron-regulated heme-iron binding protein	4.87163e+06	1.89227e+07
49245208	Enterotoxin type A precursor	na	1.90872e+07
49245101	Putative peptidyl-prolyl cis-isomerase (Foldase protein PrsA)	2.64091e+08	2.30705e+07
49243946	ABC transporter extracellular binding protein	1.18023e+06	2.35005e+07
49245000	Formate--tetrahydrofolate ligase	6.8667e+06	2.73809e+07
49245436	Putative exported protein	na	3.32542e+07
49244444	Alpha-hemolysin precursor	na	3.93412e+07
49244023	Putative lipoprotein	1.05356e+07	5.00431e+07
49243431	Immunoglobulin G binding protein A precursor	1.05699e+06	6.04654e+07
49244200	Putative exported protein	1.82568e+06	8.65199e+07
49243935	Hypothetical protein SAS0586	3.26169e+06	1.26279e+08
49245892	lipase precursor (Lipase 1)	2.13966e+06	1.48088e+08
49243936	Hypothetical protein SAS0587	7.5762e+07	1.94082e+08
49244591	Glutamine synthetase	1.3511e+09	2.22149e+08
49245155	Ferritin	4.96385e+06	2.47142e+08
49243644	lipase precursor (Lipase 2)	2.26701e+07	2.62862e+08
49244091	Putative enolase	1.44845e+09	3.29576e+08
49244104	Thermonuclease precursor	4.56878e+06	4.3348e+08
49245273	Delta-hemolysin precursor (Delta-hemolysin)	1.62081e+08	5.26704e+08
49245526	Putative dehydrogenase	136115	na
49243968	Hypothetical protein SAS0618	173415	na
49245284	Redox-sensing transcriptional repressor Rex	183498	na
49244067	Putative S30EA family ribosomal protein (Ribosome hibernation promotion factor)	187907	na
827215248	Ribosomal RNA small subunit methyltransferase A (16S rRNA methyltransferase)	208058	na
49243877	Putative glucosamine-6-phosphate isomerase (Glucosamine-6-phosphate deaminase)	223933	na
49244183	Putative signal peptidase Ia	226846	na
49244970	NAD-dependent malic enzyme	232363	na
49244898	Putative cysteine desulfurase	239197	na
81649432	Probable dual-specificity RNA methyltransferase RlmN	255320	na
49244994	Putative acyltransferase	256291	na
49243954	Teichoic acid biosynthesis protein	264938	na
49244741	Putative glycosyl transferase	271239	na
49245485	AcrB/AcrD/AcrF family protein	278873	na
49243446	Putative membrane protein	280193	na
49243471	Capsular polysaccharide synthesis enzyme	288608	na
49245104	Putative DNA repair exonuclease	289398	na
49243591	Putative ribokinase	291396	na
49244801	Putative geranyltranstransferase	294969	na
49244587	Putative glutathione peroxidase (Glutathione peroxidase homolog BsaA)	300936	na
49244640	Topoisomerase IV subunit B (DNA topoisomerase 4 subunit B)	313965	na
49244594	Hypothetical protein SAS1245	321509	na
49245091	Putative protoporphyrinogen oxidase	328444	na
49244780	Putative ADP-ribose pyrophosphatase	334792	na
49245005	DAHP synthetase-chorismate mutase	349790	na
49244494	Primosomal protein	374278	na
49245318	Putative UDP-N-acetylmuramoylalanyl-D-glutamyl-2,6-diaminopimelate--D-alanyl-D-alanyl ligase	374694	na
49244516	Putative chromosome partition protein	393740	na
49243661	Putative dioxygenase	405895	na
49244826	Glucokinase	411959	na
49245457	50S ribosomal protein L30	423417	na
49243966	Putative dihydroxyacetone kinase	436499	na
49244641	Topoisomerase IV subunit A (DNA topoisomerase 4 subunit A)	452185	na
49244797	2-oxoisovalerate dehydrogenase alpha subunit	460755	na
49243771	N-acetylmuramoyl-L-alanine amidase sle1 (Putative exported protein)	480128	na
49245596	Putative zinc-binding dehydrogenase	480338	na
49243957	Penicillin-binding protein 4	493047	na
49245468	50S ribosomal protein L16	501078	na
49244944	ATP-dependent Clp protease ATP-binding subunit ClpX	508783	na
49245572	Isopentenyl-diphosphate delta-isomerase	513759	na
81648651	Uncharacterized lipoprotein SAS2373	517935	na
49243599	Peptidoglycan hydrolase (Glycyl-glycine endopeptidase LytM)	520386	na
49243781	Putative glycosyl hydrolase	520682	na
49245376	Conserved hypothetical protein	521912	na
81648950	Probable succinyl-diaminopimelate desuccinylase	525758	na
49243965	Putative dihydroxyacetone kinase	550516	na
49245488	Hypothetical protein SAS2154	553155	na
49244363	Hypothetical protein SAS1017	559848	na
49243573	Putative zinc-binding dehydrogenase	591253	na
49243789	Putative thymidylate kinase	594365	na
49243416	Hypothetical protein SAS0068	603731	na
49245435	Hyaluronate lyase precursor 2	609886	na
49244893	Conserved hypothetical protein (UPF0297 protein SAS1553)	610632	na
49244105	Putative cold shock protein	614132	na
49244290	Major tail protein	620053	na
49243465	Putative exported protein	628510	na
49244518	Putative DNA-binding protein	628547	na
49244806	Biotin carboxylase subunit of acetyl-CoA carboxylase	628607	na
49245343	Putative ATP synthase subunit b	641576	na
49244035	ABC transporter ATP-binding protein	642407	na
49245144	Putative membrane protein	648866	na
49245011	Conserved hypothetical protein (UPF0354 protein SAS1669)	657205	na
49245434	MerR family regulatory protein	668008	na
49245123	Conserved hypothetical protein	668314	na
49243665	Putative acetyltransferase	679135	na
49243867	Putative haloacid dehalogenase-like hydrolase	689055	na
49245934	50S ribosomal protein L34	707803	na
49245040	Putative exported protein	713609	na
49245534	Conserved hypothetical protein	721937	na
49244399	Putative membrane protein	722102	na
49245621	Nitrate reductase beta chain	728792	na
49244553	Putative tRNA pseudouridine synthase B	729097	na
49244899	Putative oxygenase	772082	na
49244637	Conserved hypothetical protein	775164	na
49243905	Putative membrane protein	807585	na
49244796	2-oxoisovalerate dehydrogenase beta subunit	817062	na
49244546	DNA polymerase III PolC-type	837657	na
49243405	Metallo-beta-lactamase superfamily protein	889659	na
49245757	Putative exported protein	890786	na
49244282	Portal protein	951557	na
49244151	D-alanine-D-alanyl carrier protein ligase (D-alanine--poly(phosphoribitol) ligase subunit 1)	956730	na
49244618	Haloacid dehalogenase-like hydrolase	968642	na
49245411	Hypothetical protein SAS2080	989200	na
49243357	DNA polymerase III, beta chain (DNA polymerase III subunit beta)	989628	na
49245375	Putative non-heme iron-containing ferritin	996782	na
49244467	Putative cell division protein	1.02204e+06	na
49245523	Putative exported protein (Staphylococcal secretory antigen ssaA2)	1.02336e+06	na
49244096	Putative tmRNA-binding protein (SsrA-binding protein)	1.02351e+06	na
49245554	Putative short chain dehydrogenase	1.02667e+06	na
49244083	Putative ATP-dependent Clp protease proteolytic subunit	1.03369e+06	na
49244047	Ribonucleoside-diphosphate reductase beta chain	1.04347e+06	na
49244480	Putative pyrimidine operon regulatory protein (Bifunctional protein PyrR)	1.04711e+06	na
49244638	Conserved hypothetical protein	1.0482e+06	na
49244186	ATP-dependent helicase/nuclease subunit A	1.0518e+06	na
49245051	Putative exported protein	1.07484e+06	na
49244309	Putative lipoate-protein ligase A	1.08442e+06	na
49244690	TelA-like protein SAS1347	1.08586e+06	na
49244668	Putative membrane protein	1.08912e+06	na
49244176	Ornithine aminotransferase (2)	1.11142e+06	na
49245812	Putative membrane protein	1.11431e+06	na
49245181	Isochorismatase family protein	1.12215e+06	na
49245865	Putative membrane protein	1.13615e+06	na
49244073	Excinuclease ABC subunit B (UvrABC system protein B)	1.1564e+06	na
49245030	Repressor of toxins (HTH-type transcriptional regulator rot)	1.16437e+06	na
49244734	Putative exported protein	1.16738e+06	na
49245858	Arginine repressor family protein	1.17705e+06	na
49245363	Putative CTP synthase	1.19028e+06	na
49243371	DnaB-like helicase	1.20353e+06	na
49243778	Glutamate synthase, large subunit	1.20832e+06	na
49244611	Thermonuclease	1.22354e+06	na
49244528	putative succinyl-CoA ligase (Succinate--CoA ligase [ADP-forming] subunit alpha)	1.24022e+06	na
49244561	Putative protease	1.27302e+06	na
49244863	Putative 30S ribosomal protein S20	1.28921e+06	na
49243858	Putative 2-amino-3-ketobutyrate coenzyme A ligase (Putative pyridoxal phosphate-dependent acyltransferase)	1.29567e+06	na
49245769	Putative 6-O-methylguanine DNA methyltransferase	1.31428e+06	na
49245420	Putative exported protein	1.33812e+06	na
49245745	D-specific D-2-hydroxyacid dehydrogenase	1.36503e+06	na
49244498	Methionyl-tRNA formyltransferase	1.3718e+06	na
49244202	Putative 3-oxoacyl-[acyl-carrier-protein] synthase III	1.4232e+06	na
49243563	Putative inosine-uridine preferring nucleoside hydrolase	1.43478e+06	na
49243797	Pcutative methionyl-tRNA synthetase (Methionine--tRNA ligase)	1.45043e+06	na
49243663	NADH-dependent FMN reductase	1.46131e+06	na
49245116	Putative membrane protein	1.4727e+06	na
49245567	Putative membrane protein	1.50348e+06	na
49243399	Hypothetical protein SAS0048	1.50506e+06	na
827215134	lipoyl synthase	1.52555e+06	na
49244675	Conserved virulence factor B	1.53056e+06	na
49245816	Conserved hypothetical protein	1.53717e+06	na
49245737	Conserved hypothetical protein	1.54718e+06	na
49244154	Putative lipoteichoic acid biosynthesis protein	1.55248e+06	na
49245593	Hypothetical protein SAS2258	1.56074e+06	na
49245557	Urocanate hydratase	1.58115e+06	na
49244807	Biotin carboxyl carrier protein of acetyl-CoA carboxylase	1.60949e+06	na
49245267	60 kDa chaperonin	1.63397e+06	na
49244808	Putative elongation factor P	1.63508e+06	na
49244870	Conserved hypothetical protein	1.65197e+06	na
49245727	Gluconate operon transcriptional repressor	1.65655e+06	na
49244339	Autolysis and methicillin resistant-related protein (Protein FmtA)	1.67172e+06	na
49244405	Putative phosphopantetheine adenylyltransferase	1.67454e+06	na
49245063	Putative lipoprotein	1.70343e+06	na
49243657	MarR family regulatory protein	1.70838e+06	na
49244549	Conserved hypothetical protein	1.71044e+06	na
49243803	Putative pur operon repressor	1.71726e+06	na
49245775	TetR family regulatory protein	1.72696e+06	na
49244949	50S ribosomal protein L35	1.73008e+06	na
49243582	Cell wall metabolism protein (Iron-sulfur cluster repair protein ScdA)	1.75384e+06	na
49243580	Hypothetical protein SAS0234	1.76641e+06	na
49245426	Galactose-6-phosphate isomerase LacB subunit	1.77103e+06	na
49244117	OsmC-like protein (Organic hydroperoxide resistance protein-like)	1.77176e+06	na
49243926	Putative transport system lipoprotein	1.77254e+06	na
827214397	5'-methylthioadenosine nucleosidase	1.83488e+06	na
49244862	Putative GTP-binding protein (Elongation factor 4)	1.86645e+06	na
49244424	DNA polymerase X family protein	1.87257e+06	na
49245010	Conserved hypothetical protein	1.89936e+06	na
49244148	Haloacid dehalogenase-like hydrolase (Acid sugar phosphatase)	1.90526e+06	na
49245497	Putative molybdenum cofactor biosynthesis protein	1.91714e+06	na
49244722	Alanine dehydrogenase 2	1.93964e+06	na
49244328	Putative naphthoate synthase (1,4-dihydroxy-2-naphthoyl-CoA synthase)	1.94746e+06	na
49245606	AraC family regulatory protein	1.9679e+06	na
49245599	Pyridine nucleotide-disulphide oxidoreductase family protein (Ferredoxin--NADP reductase)	1.99525e+06	na
49244968	acetyl-coenzyme A carboxylase carboxyl transferase subunit alpha	1.99591e+06	na
49245579	Putative exported protein	2.01301e+06	na
49245461	30S ribosomal protein S8	2.0358e+06	na
49244985	Putative septation ring formation regulator	2.04677e+06	na
49244810	Putative lipoprotein	2.09636e+06	na
49245767	3-hydroxy-3-methylglutaryl-coenzyme A reductase	2.12224e+06	na
49243662	Putative luciferase-like monooxygenase	2.13687e+06	na
49245162	Glutamyl-tRNA amidotransferase subunit A	2.14516e+06	na
827214333	Glutamate-1-semialdehyde aminotransferase	2.18593e+06	na
49244886	Transcription elongation factor (GreA)	2.19176e+06	na
49244418	SpoU rRNA Methylase family protein	2.20201e+06	na
49244446	Hypothetical protein SAS1098	2.20331e+06	na
49243818	Putative cell division protein	2.20742e+06	na
49245317	Putative helicase (DEAD-box ATP-dependent RNA helicase CshA)	2.2685e+06	na
49243903	pyridine nucleotide-disulphide oxidoreductase protein	2.27654e+06	na
49244695	Hypothetical protein SAS1354	2.27891e+06	na
49244840	RNA polymerase sigma factor	2.34692e+06	na
49245149	Putative metallopeptidase	2.39418e+06	na
49244927	Putative membrane protein	2.40817e+06	na
49245791	Immunodominant antigen A (Probable transglycosylase IsaA)	2.41821e+06	na
49244913	Putative protein-export membrane protein	2.4677e+06	na
49243372	Putative adenylosuccinate synthetase	2.51954e+06	na
49245037	Hpothetical protein SAS1695	2.52314e+06	na
49244727	Conserved hypothetical protein	2.53673e+06	na
49245154	Mur ligase family protein	2.62392e+06	na
49243432	Putative regulatory protein (HTH-type transcriptional regulator SarS) (Staphylococcal accessory regulator S)	2.7053e+06	na
827215146	Iron ABC transporter ATP-binding protein (ABC transporter ATP-binding protein)	2.71595e+06	na
49244661	Putative methicillin resistance expression factor (Aminoacyltransferase FemB)	2.7198e+06	na
59797927	Probable glycine dehydrogenase (decarboxylating)	2.72911e+06	na
49245784	Squalene desaturase	2.73354e+06	na
49244426	Thioredoxin	2.76464e+06	na
49244907	Histidyl-tRNA synthetase	2.78548e+06	na
49245336	Putative UDP-N-acetylglucosamine 1-carboxyvinyltransferase (1)	2.79978e+06	na
49243558	Conserved hypothetical protein	2.83836e+06	na
49244560	Conserved hypothetical protein	2.84882e+06	na
49245422	PTS system, lactose-specific IIBC component (PTS system lactose-specific EIICB component)	2.86323e+06	na
49245300	Putative RNA binding protein	2.87174e+06	na
49245433	Aldo/keto reductase family protein	2.9456e+06	na
49245464	50S ribosomal protein L24	2.9469e+06	na
49245908	Conserved hypothetical protein (UPF0312 protein SAS2572)	3.01358e+06	na
49244015	PTS transport system, fructose-specific IIABC component	3.02776e+06	na
49245372	Putative pyrimidine-nucleoside phosphorylase	3.04015e+06	na
49245560	Putative membrane protein (Lysostaphin resistance protein A)	3.09082e+06	na
49245833	Putative betaine aldehyde dehydrogenase	3.10064e+06	na
49243603	Putative exported protein	3.10264e+06	na
49245182	Manganese-dependent inorganic pyrophosphatase	3.11316e+06	na
49244800	Arginine repressor	3.14263e+06	na
49244709	DegV domain-containing protein SAS1368	3.1511e+06	na
49244582	Glycerol kinase	3.2059e+06	na
49244843	Putative glycyl-tRNA synthetase (Glycine--tRNA ligase)	3.27168e+06	na
49244778	Integrase/recombinase (Tyrosine recombinase XerD)	3.30395e+06	na
49243652	Putative reductase	3.30579e+06	na
49244809	Putative peptidase	3.3094e+06	na
49245098	Putative exported protein	3.37942e+06	na
49244225	NAD kinase	3.39993e+06	na
49244963	Isocitrate dehydrogenase	3.42038e+06	na
49245380	Conserved hypothetical protein	3.44315e+06	na
49245135	Putative transglycosylase (Monofunctional glycosyltransferase)	3.46735e+06	na
49244781	Aldo/keto reductase family protein	3.46885e+06	na
49245672	Putative glycine betaine/carnitine/choline-binding lipoprotein precursor	3.47461e+06	na
49244798	Putative dihydrolipoamide dehydrogenase	3.52291e+06	na
49245304	Putative sigma factor sigB regulation protein	3.58669e+06	na
49244508	Conserved hypothetical protein (Uncharacterized protein SAS1160)	3.62411e+06	na
49244499	Hypothetical protein SAS1151	3.65681e+06	na
49245018	Putative D-alanine aminotransferase	3.74473e+06	na
49244995	Putative protease	3.76594e+06	na
49243578	Ribitol-5-phosphate cytidylyltransferase 1	3.77027e+06	na
49245863	Putative PTS transport system, IIABC component	3.82769e+06	na
49244384	Putative membrane protein	3.9e+06	na
49243407	Probable tRNA-dihydrouridine synthase	3.92478e+06	na
49244058	Putative peptidase T	3.94521e+06	na
49245165	Putative lipoprotein	3.96384e+06	na
49244306	Putative 5'-nucleotidase	4.03466e+06	na
49244906	Aspartyl-tRNA synthetase	4.03634e+06	na
49244490	Conserved hypothetical protein	4.03949e+06	na
49244952	Threonyl-tRNA synthetase	4.03955e+06	na
49245160	Diacylglycerol kinase	4.09714e+06	na
49244016	Putative N-acetylglucosamine-6-phosphate deacetylase	4.18454e+06	na
49244343	Putative quinol oxidase polypeptide II precursor (Probable quinol oxidase subunit 2)	4.26067e+06	na
49244525	Putative GTPase protein	4.26426e+06	na
49244915	Queuine tRNA-ribosyltransferase	4.27915e+06	na
49244370	Ribonuclease J 1	4.31985e+06	na
49244837	Putative helicase	4.32861e+06	na
49244571	Putative pyruvate flavodoxin/ferredoxin oxidoreductase	4.33788e+06	na
49244983	Putative thiamine biosynthesis protein (Probable tRNA sulfurtransferase)	4.34052e+06	na
49245134	Putative regulatory protein	4.36064e+06	na
49245479	Putative DNA topoisomerase	4.514e+06	na
49245403	Putative UTP--glucose-1-phosphate uridylyltransferase	4.52962e+06	na
49245761	Thiamine pyrophosphate enzyme	4.54407e+06	na
49245416	Putative membrane protein	4.60901e+06	na
49245302	Serine-protein kinase RsbW (Anti-sigma B factor )	4.68119e+06	na
49244548	Transcription termination/antitermination protein NusA	4.74414e+06	na
49245476	30S ribosomal protein S10	4.76452e+06	na
49243847	50S ribosomal protein L10	4.82202e+06	na
49245020	Putative exported protein	4.92893e+06	na
49243929	Putative hydrolase	4.94806e+06	na
49244180	Putative argininosuccinate synthase	4.95863e+06	na
49243364	Seryl-tRNA synthetase (Serine--tRNA ligase)	4.98886e+06	na
49244511	Putative fatty acid synthesis protein (Phosphate acyltransferase)	5.05267e+06	na
49244338	Putative exported protein	5.07337e+06	na
49243835	Putative glutamyl-tRNA synthetase (Glutamate--tRNA ligase)	5.17922e+06	na
49244545	Prolyl-tRNA synthetase	5.26528e+06	na
49244464	Penicillin-binding protein 1	5.27933e+06	na
49243845	50S ribosomal protein L11	5.31329e+06	na
49245307	Alanine racemase (1)	5.36233e+06	na
49245674	Putative glycine betaine/carnitine/choline transport ATP-binding protein	5.37414e+06	na
49244090	Putative 2,3-bisphosphoglycerate-independent phosphoglycerate mutase	5.40105e+06	na
49243839	SpoU rRNA Methylase family protein (Putative TrmH family tRNA/rRNA methyltransferase)	5.40577e+06	na
49245423	PTS system, lactose-specific IIA component	5.45631e+06	na
49244082	Putative sporulation transcription regulator WhiA	5.4712e+06	na
49243360	DNA gyrase subunit B	5.48827e+06	na
49245418	Putative zinc-binding dehydrogenase	5.52004e+06	na
49244836	Putative endonuclease (Probable endonuclease 4)	5.58979e+06	na
49244520	30S ribosomal protein S16	5.61689e+06	na
49245124	AhpC/TSA family protein	5.62235e+06	na
49243806	Putative UDP-N-acetylglucosamine pyrophosphorylase (Bifunctional protein GlmU)	5.74358e+06	na
827214135	Glutamate-1-semialdehyde aminotransferase	5.78653e+06	na
49245007	Putative exported protein (UPF0478 protein SAS1665)	5.80375e+06	na
49244532	DNA topoisomerase I	5.8115e+06	na
49244215	Putative tryptophanyl-tRNA synthetase (Tryptophan--tRNA ligase)	5.84686e+06	na
49245342	Putative ATP synthase delta chain	5.84994e+06	na
49244676	ABC transporter ATP-binding protein	5.89796e+06	na
49245513	Urease beta subunit	5.90104e+06	na
49244897	tRNA-specific 2-thiouridylase MnmA	5.90925e+06	na
49245622	Nitrate reductase alpha chain	5.95384e+06	na
81648821	Glycine glycyltransferase (Factor essential for expression of methicillin resistance )	6.05273e+06	na
49244013	DeoR ramily regulatory protein	6.17324e+06	na
49244773	Response regulator protein (Transcriptional regulatory protein SrrA)	6.18918e+06	na
49245394	Putative phosphoglucosamine mutase	6.27407e+06	na
49244074	Excinuclease ABC subunit A (UvrABC system protein A)	6.32849e+06	na
49244507	Conserved hypothetical protein	6.3946e+06	na
49244711	Thymidylate synthase	6.41529e+06	na
49245608	Putative exported protein	6.66257e+06	na
49243418	Putative lipoprotein (Uncharacterized lipoprotein SAS0072)	6.6686e+06	na
49245512	Urease gamma subunit	6.68558e+06	na
49243703	Alkyl hydroperoxide reductase subunit F	6.72316e+06	na
49243864	Putative deoxyadenosine kinase protein	7.07331e+06	na
49245509	Conserved hypothetical protein	7.12464e+06	na
49244326	Putative menaquinone biosynthesis bifunctional protein (2-succinyl-5-enolpyruvyl-6-hydroxy-3-cyclohexene-1-carboxylate synthase)	7.16325e+06	na
49245268	10 kDa chaperonin	7.22018e+06	na
49245437	Conserved hypothetical protein	7.23744e+06	na
49243752	Hypothetical protein SAS0404	7.23822e+06	na
49243826	Putative pyridoxine biosynthesis protein (Pyridoxal 5'-phosphate synthase subunit PdxS)	7.28854e+06	na
49244387	Conserved hypothetical protein (UPF0637 protein SAS1041)	7.31439e+06	na
49243862	Putative aminotransferase (Probable branched-chain-amino-acid aminotransferase)	7.3316e+06	na
49245847	Putative membrane protein	7.37914e+06	na
49243924	Putative arginyl-tRNA synthetase (Arginine--tRNA ligase)	7.45319e+06	na
56749710	Demethylmenaquinone methyltransferase	7.54644e+06	na
49244283	Phage protease	7.55126e+06	na
49244902	Conserved hypothetical protein	7.56838e+06	na
49245340	ATP synthase gamma chain	7.61387e+06	na
49244194	Putative ATPase subunit of an ATP-dependent protease (Chaperone protein ClpB)	7.63539e+06	na
49245161	Glutamyl-tRNA amidotransferase subunit B	7.6907e+06	na
49245471	30S ribosomal protein S19	7.71662e+06	na
49245348	Uracil phosphoribosyltransferase	7.75815e+06	na
49244555	30S ribosomal protein S15	7.80116e+06	na
49244749	Chorismate synthase	7.85643e+06	na
49245424	Tagatose 1,6-diphosphate aldolase	7.87854e+06	na
49244567	Recombinase A (Protein RecA)	7.90494e+06	na
49245789	Putative membrane protein (O-acetyltransferase OatA)	7.91741e+06	na
49244527	Putative CoA synthetase protein	7.96211e+06	na
49243641	Putative transcription regulator	8.16257e+06	na
49243459	Deoxyribose-phosphate aldolase (Deoxyribose-phosphate aldolase 1)	8.21717e+06	na
49244229	enoyl-[acyl-carrier-protein] reductase [NADH]	8.2395e+06	na
49244857	Chaperone protein (DnaJ)	8.27052e+06	na
49243689	Putative single-strand DNA-binding protein (Single-stranded DNA-binding protein 2)	8.28838e+06	na
49244978	Putative universal stress protein	8.41534e+06	na
49245199	conserved hypothetical protein	8.46674e+06	na
49245925	cold shock protein	8.56903e+06	na
49243872	Putative glycosyl transferase	9.01044e+06	na
49243983	HTH-type transcriptional regulator SarX	9.13587e+06	na
49243606	Putative membrane protein (ESAT-6 secretion accessory factor EsaA)	9.17299e+06	na
49244456	Phenol-soluble modulin beta1	9.19392e+06	na
49244435	Putative exported protein	9.2995e+06	na
49245458	30S ribosomal protein S5	9.3281e+06	na
49244728	Cell cycle protein GpsB	9.33679e+06	na
49243874	GTP cyclohydrolase FolE2	9.35137e+06	na
49244910	GTP pyrophosphokinase	9.38561e+06	na
49243714	Putative GMP synthase (GMP synthase [glutamine-hydrolyzing])	9.38569e+06	na
56749177	Malate dehydrogenase [quinone] 2	9.43693e+06	na
49244046	Ribonucleoside-diphosphate reductase alpha chain	9.46138e+06	na
49244513	3-oxoacyl-[acyl-carrier protein] reductase	9.68016e+06	na
49244121	conserved hypothetical protein	9.68033e+06	na
49244686	Cold shock protein (Cold shock protein CspA)	9.71509e+06	na
49244979	Acetate kinase	9.73289e+06	na
49244469	Cell division protein FtsZ	9.76078e+06	na
49244967	6-phosphofructokinase	9.79783e+06	na
49243557	Putative extracellular solute-binding lipoprotein	9.82434e+06	na
49245705	Putative short chain dehydrogenase (Uncharacterized oxidoreductase SAS2370)	9.93069e+06	na
49244475	Conserved hypothetical protein	1.00182e+07	na
49243767	Putative Cys/Met metabolism PLP-dependent enzyme	1.01871e+07	na
49244737	Putative asparaginyl-tRNA synthetase	1.02509e+07	na
49244462	MraW methylase family protein (Ribosomal RNA small subunit methyltransferase H)	1.05065e+07	na
49244390	BipA family GTPase	1.05501e+07	na
49245107	Putative DNA-binding protein	1.05806e+07	na
49245093	Uroporphyrinogen decarboxylase	1.07571e+07	na
49245466	30S ribosomal protein S17	1.07695e+07	na
49245405	Conserved hypothetical protein (UPF0457 protein SAS2074)	1.11152e+07	na
49245026	Leucyl-tRNA synthetase	1.12898e+07	na
49245341	ATP synthase alpha chain	1.13641e+07	na
49245467	50S ribosomal protein L29	1.14489e+07	na
49244540	Putative uridylate kinase	1.15669e+07	na
49245279	Sucrose-6-phosphate hydrolase	1.18903e+07	na
49244623	30S ribosomal protein S14	1.20327e+07	na
49244160	Putative pyridine nucleotide-disulphide oxidoreductase (NADH dehydrogenase-like protein SAS0811)	1.20394e+07	na
49245186	Putative exported protein	1.21119e+07	na
49244660	Factor essential for expression of methicillin resistance (Aminoacyltransferase FemA)	1.21269e+07	na
49245867	Isochorismatase family protein	1.21451e+07	na
49244832	Superoxide dismutase (Superoxide dismutase [Mn/Fe] 1)	1.22721e+07	na
49244419	Putative phenylalanyl-tRNA synthetase alpha chain	1.22848e+07	na
49243751	Putative lipoprotein (Uncharacterized lipoprotein SAS0403)	1.2463e+07	na
49244088	Phosphoglycerate kinase	1.25728e+07	na
49245175	Putative NAD synthetase	1.27209e+07	na
49243813	S4 domain containing protein	1.27648e+07	na
49245675	Conserved hypothetical protein	1.28243e+07	na
49244216	Regulatory protein Spx	1.30326e+07	na
49245530	Putative D-isomer specific 2-hydroxyacid dehydrogenase (Putative 2-hydroxyacid dehydrogenase SAS2196)	1.3399e+07	na
49245140	Putative aminopeptidase	1.35459e+07	na
49243824	Lysyl-tRNA synthetase (Lysine--tRNA ligase)	1.39335e+07	na
49244506	50S ribosomal protein L28	1.41168e+07	na
827213271	Type I restriction-modification system, specificity subunit S	1.42821e+07	na
49243984	Probable transcriptional regulatory protein SAS0634	1.43316e+07	na
49243808	Putative 50S ribosomal protein L25	1.46293e+07	na
49245009	FtsK/SpoIIIE family protein	1.54267e+07	na
49244420	Putative phenylalanyl-tRNA synthetase beta chain	1.58474e+07	na
49243560	Flavohemoprotein (nitric oxide dioxygenase)	1.59356e+07	na
49245463	50S ribosomal protein L5	1.60635e+07	na
49244757	Putative GTPase (GTPase Der)	1.60937e+07	na
49244851	Putative exported protein	1.60987e+07	na
49244133	Conserved hypothetical protein	1.61816e+07	na
49245004	Catabolite control protein A	1.6499e+07	na
49245414	Alkaline shock protein 23	1.68768e+07	na
49244770	Hypothetical protein SAS1429	1.70931e+07	na
49245854	Carbamate kinase (2)	1.75907e+07	na
49244293	Hypothetical phage protein	1.763e+07	na
49243362	Conserved hypothetical protein	1.79986e+07	na
49243805	Stage V sporulation protein G (Putative septation protein SpoVG)	1.84809e+07	na
49245749	Sortase A	1.93173e+07	na
49243361	DNA gyrase subunit A	1.93724e+07	na
49244996	Tyrosyl-tRNA synthetase	1.93979e+07	na
49245427	Galactose-6-phosphate isomerase LacA subunit	2.00543e+07	na
49245861	Putative exported protein	2.07984e+07	na
49245460	50S ribosomal protein L6	2.10023e+07	na
49244557	Ribonuclease J2	2.16663e+07	na
49245538	DeoR family regulatory protein	2.1982e+07	na
49244921	50S ribosomal protein L27	2.21002e+07	na
49244934	DNA-3-methyladenine glycosylase I	2.22338e+07	na
49244187	Fumarylacetoacetate (FAA) hydrolase family protein	2.24279e+07	na
49243486	Putative aldehyde dehydrogenase	2.25001e+07	na
49245053	Phosphoenolpyruvate carboxykinase (ATP)	2.31041e+07	na
49245335	Putative hydroxymyristoyl-[acyl carrier protein] dehydratase (3-hydroxyacyl-[acyl-carrier-protein] dehydratase FabZ)	2.36074e+07	na
49244161	cytosol aminopeptidase family protein	2.38044e+07	na
49245166	DNA ligase	2.38597e+07	na
49245102	Conserved hypothetical protein	2.42326e+07	na
49244365	Phosphoenolpyruvate-protein phosphotransferase	2.44147e+07	na
49245631	Putative solute binding lipoprotein	2.53398e+07	na
49245183	Putative aldehyde dehydrogenase	2.55919e+07	na
49245045	Putative transaldolase	2.58411e+07	na
49245856	Putative ornithine carbamoyltransferase	2.58794e+07	na
49245475	50S ribosomal protein L3	2.62065e+07	na
49244468	Putative cell division protein	2.67286e+07	na
49245514	Urease alpha subunit	2.72028e+07	na
49245503	Putative molybdate-binding lipoprotein precursor	2.72432e+07	na
49243507	Putative thiamine pyrophosphate enzyme	2.7867e+07	na
49243581	Putative glycosyl transferase	2.78853e+07	na
49245684	Putative lipoprotein	2.80682e+07	na
49244519	Signal recognition particle protein	2.83678e+07	na
49245409	Putative transport system binding lipoprotein	2.8688e+07	na
49243447	Putative short chain dehydrogenase (Diacetyl reductase [(S)-acetoin forming])	2.93102e+07	na
49245271	Conserved hypothetical protein	2.9846e+07	na
49244976	Putative metallopeptidase	2.99144e+07	na
49244538	30S ribosomal protein S2	2.99474e+07	na
49245143	Putative exported protein	3.04805e+07	na
49243832	Putative stress response-related Clp ATPase (ATP-dependent Clp protease ATP-binding subunit ClpC)	3.29824e+07	na
49244373	Putative lipoprotein	3.3392e+07	na
49243605	Staphylococcal Esx proteins (ESAT-6 secretion system extracellular protein A)	3.34455e+07	na
49243837	Cysteinyl-tRNA synthetase (Cysteine--tRNA ligase)	3.39629e+07	na
49244669	Putative peptidase	3.4001e+07	na
49244572	Conserved hypothetical protein	3.4371e+07	na
49244551	Translation initiation factor IF-2	3.44647e+07	na
49244136	Conserved hypothetical protein (SAS0788)	3.46215e+07	na
49244774	Ribosomal large subunit pseudouridine synthase B	3.47259e+07	na
49245536	Putative exported protein	3.5516e+07	na
49245469	30S ribosomal protein S3	3.66031e+07	na
827213469	Hydroxymethylglutaryl-CoA synthase	3.71761e+07	na
49244476	Isoleucyl-tRNA synthetase (Isoleucine--tRNA ligase)	3.78789e+07	na
49245388	Glucosamine--fructose-6-phosphate aminotransferase	3.993e+07	na
49245438	Putative acetolactate synthase	4.07354e+07	na
49245105	Conserved hypothetical protein	4.12816e+07	na
49245659	Putative membrane protein	4.18386e+07	na
49244203	3-oxoacyl-[acyl-carrier-protein] synthase II (3-oxoacyl-[acyl-carrier-protein] synthase 2)	4.18822e+07	na
49243838	Conserved hypothetical protein	4.2107e+07	na
49245450	30S ribosomal protein S11	4.26422e+07	na
49244762	Cell surface elastin binding protein (Elastin-binding protein EbpS)	4.3017e+07	na
49245383	Putative membrane protein	4.31754e+07	na
49243853	30S ribosomal protein S12	4.44193e+07	na
49244068	Preprotein translocase SecA subunit (Protein translocase subunit SecA 1)	4.49974e+07	na
49245349	Serine hydroxymethyltransferase	4.56685e+07	na
49243370	50S ribosomal protein L9	4.66356e+07	na
49244495	Putative lipoprotein	4.76994e+07	na
49245459	50S ribosomal protein L18	4.7703e+07	na
49245931	Glucose inhibited division protein A (tRNA uridine 5-carboxymethylaminomethyl modification enzyme MnmG)	4.91874e+07	na
49245470	50S ribosomal protein L22	5.09134e+07	na
49244189	coenzyme A disulfide reductase	5.1617e+07	na
49244537	Putative regulatory protein (GTP-sensing transcriptional pleiotropic repressor CodY)	5.32579e+07	na
49245508	Putative ferrichrome-binding lipoprotein precursor	5.3398e+07	na
49243428	Putative myosin-crossreactive antigen	5.71827e+07	na
49243896	Putative heme-dependent peroxidase SAS0546	5.84038e+07	na
49245421	6-phospho-beta-galactosidase	5.88707e+07	na
49244959	DNA polymerase I	5.91517e+07	na
49245443	50S ribosomal protein L13	6.27189e+07	na
49244097	Putative lipoprotein	6.33265e+07	na
49243708	Putative DNA-binding protein	6.93842e+07	na
49245013	Putative aminopeptidase	7.13007e+07	na
49245693	Oligopeptide transporter Putative substrate binding domain	7.20216e+07	na
49244184	Signal peptidase Ib	7.2849e+07	na
49244872	Conserved hypothetical protein	7.85857e+07	na
49245535	Putative bifunctional protein (Putative formate dehydrogenase SAS2201)	8.10971e+07	na
49245176	Conserved hypothetical protein	8.45023e+07	na
49245006	Putative membrane protein	8.81644e+07	na
49244583	A erobic glycerol-3-phosphate dehydrogenase	8.8287e+07	na
49243854	30S ribosomal protein S7	9.01996e+07	na
49244894	Putative alanyl-tRNA synthetase	9.18289e+07	na
49245611	MarR family regulatory protein (HTH-type transcriptional regulator SarZ)	9.53768e+07	na
49244966	Pyruvate kinase	9.67255e+07	na
49244769	Putative lipoprotein	1.00139e+08	na
49243933	Staphylococcal accessory regulator A (Transcriptional regulator SarA)	1.10138e+08	na
49243859	ThiJ/PfpI family protein (Protein deglycase HchA)	1.11302e+08	na
49244933	Valyl-tRNA synthetase	1.23696e+08	na
49244767	Putative lipoprotein	1.24618e+08	na
49243467	Putative aldehyde-alcohol dehydrogenase	1.26736e+08	na
49244945	Trigger factor (prolyl isomerase)	1.27115e+08	na
49244987	30S ribosomal protein S4	1.36052e+08	na
49244001	HTH-type transcriptional regulator MgrA (HTH-type transcriptional regulator MgrA)	1.36235e+08	na
49244539	Elongation factor Ts	1.50933e+08	na
49245770	Putative ATP-dependent protease ATP-binding subunit ClpL	1.53574e+08	na
49245641	Putative phosphoglycerate mutase (2,3-bisphosphoglycerate-dependent phosphoglycerate mutase)	1.60096e+08	na
49244095	Putative ribonuclease R	1.6078e+08	na
49244791	6-phosphogluconate dehydrogenase, decarboxylating	1.80892e+08	na
49245456	50S ribosomal protein L15	1.83587e+08	na
49244865	Putative membrane protein	1.88027e+08	na
49243997	Putative exported protein	1.99394e+08	na
49245448	50S ribosomal protein L17	2.12063e+08	na
49243855	Translation elongation factor G	2.27078e+08	na
49244733	Penicillin-binding protein 2	2.38963e+08	na
49243713	Putative inosine-5'-monophosphate dehydrogenase	2.92265e+08	na
49245857	Arginine deiminase	3.46746e+08	na
49245442	30S ribosomal protein S9	8.77277e+08	na
