# Supplementary material for: Staphylococcus aureus Membrane-Derived Vesicles Promote Bacterial Virulence and Confer Protective Immunity in Murine Infection Models
Source: Front Microbiol. 2018 Feb 20;9:262. doi: 10.3389/fmicb.2018.00262 (PMC5826277; doi:10.3389/fmicb.2018.00262)
Supplement: Supplementary file 3 [file Data_Sheet_2.XLS]

## Sheet: BHI&LB-LPI&in sol 
Supplementary Data Sheet 2. Comparison of S. aureus-MVs proteomes using LPI (A and C) and in solution (in sol, B and D) approaches. MVs were isolated from MSSA476 grown in BHI (A and B) and LB (C and D).
		Counts	277	36	9	7	195	6	4	0	11	0	23	7	3	15	46			Method of detection/Media
Protein	Description [Staphylococcus aureus subsp. aureus MSSA476]	common	A	B	C	D	AB	CD	AD	BC	AC	BD	ABC	ABD	BCD	ACD	ABCD		A	LPI/BHI
49243548	Putative membrane protein				1														B	In sol/BHI
49243378	Putative 5'-nucleotidase	1									1								C	LPI/LB
49244786	Putative glucose-6-phosphate 1-dehydrogenase	1											1						D	In sol/LB
49244089	Triosephosphate isomerase	1											1							Virulence factors are marked in Bold.
49244256	Hypothetical phage protein	1									1
49245723	Fibronectin-binding protein precursor ((Fibronectin-binding protein A)				1
49244636	Aconitate hydratase	1									1
49245019	Putative peptidase (Putative dipeptidase SAS1677)	1											1
49245339	ATP synthase beta chain	1											1
49243873	Putative glycosyl transferase	1											1
49244998	Haptoglobin-binding surface anchored protein				1
49244950	Translation initiation factor IF-3	1											1
49243701	Putative lipoprotein	1											1
49243537	Putative oxidoreductase	1									1
49245258	Leukocidin S subunit (leukocidin-like protein 2)	1									1
49245859	Zinc metalloproteinase aureolysin precursor				1
49243921	Alcohol dehydrogenase	1											1
81649028	Adenylosuccinase (Asase)	1											1
49243848	50S ribosomal protein L7/L12	1									1
49244541	Ribosome recycling factor				1
49243688	30S ribosomal protein S6	1											1
49244914	Putative exported protein	1									1
49243846	50S ribosomal protein L1	1											1
49245519	Staphylococcal accessory regulator A homologue (Staphylococcal accessory regulator R) (HTH-type transcriptional regulator SarR)	1											1
49244100	Clumping factor A	1									1
49243704	Alkyl hydroperoxide reductase subunit C (Alkyl hydroperoxide reductase subunit C)	1											1
49245454	Adenylate kinase	1									1
49245639	Extracellular solute-binding lipoprotein	1															1
49244938	Delta-aminolevulinic acid dehydratase	1												1
60390425	Pyruvate dehydrogenase E1 component subunit alpha	1											1
49245852	Clumping factor B				1
827212971	5-methyltetrahydropteroyltriglutamate--homocysteine methyltransferase					1
49244102	Putative exported protein					1
49244178	Putative glycerophosphoryl diester phosphodiesterase	1														1
49244621	Catalase	1											1
49244492	DNA-directed RNA polymerase subunit omega				1
49243980	Putative exported protein					1
49244075	HPr kinase/phosphatase	1											1
49243897	Putative phosphate acetyltransferase	1															1
49243745	Putative exported protein							1
49245866	Putative exported protein	1															1
49244704	Putative protease (Probable CtpA-like serine protease)	1							1
49244130	Conserved hypothetical protein (UPF0337 protein SAS0782)				1
49244556	Polyribonucleotide nucleotidyltransferase	1															1
49244755	DNA-binding protein HU	1															1
49244022	Putative membrane protein	1													1
49245033	6,7-dimethyl-8-ribityllumazine synthase					1
49245826	Fructose-bisphosphate aldolase class I	1												1
81696343	Iron-regulated surface determinant protein B	1														1
49244629	Putative transketolase	1											1
49244758	Putative 30S ribosomal protein S1	1											1
49245914	Collagen adhesin precursor	1													1
49245474	50S ribosomal protein L4	1							1
49245451	30S ribosomal protein S13	1											1
49245361	Putative tagatose-bisphosphate aldolase (Fructose-bisphosphate aldolase)	1															1
49243435	Lipoprotein	1											1
81648696	Immunoglobulin-binding protein sbi	1												1
49243770	Putative lipoprotein	1														1
49244438	Fibrinogen-binding protein precursor	1							1
49244219	Putative oligopeptidase	1												1
49244377	Dihydrolipoamide dehydrogenase	1															1
49245819	Putative 3-methyl-2-oxobutanoate hydroxymethyltransferase	1															1
49244190	Putative haloacid dehalogenase-like hydrolase	1													1
49244858	Chaperone protein (DnaK)	1															1
49245257	Leukocidin F subunit (leukocidin-like protein 1)	1									1
49244977	Alanine dehydrogenase 1	1														1
73920845	L-lactate dehydrogenase 2	1															1
49245860	Immunodominant antigen B (Immunodominant staphylococcal antigen B)					1
49244795	Lipoamide acyltransferase component of branched-chain alpha-keto acid dehydrogenase complex	1											1
49244079	Putative thioredoxin reductase	1															1
49244375	Putative pyruvate dehydrogenase E1 component, beta subunit	1															1
49244652	Putative peptidase	1															1
49244523	50S ribosomal protein L19	1														1
49244335	Bifunctional autolysin precursor	1															1
49244331	Glutamyl endopeptidase precursor				1
81649004	Staphylococcal complement inhibitor (SCIN)					1
49243820	Putative O-acetylserine (thiol)-lyase (Cysteine synthase)	1															1
49244450	Ornithine carbamoyltransferase	1												1
49243851	DNA-directed RNA polymerase beta' chain protein (DNA-directed RNA polymerase subunit beta)	1															1
49243856	Translation elongation factor Tu	1															1
49245204	Staphylokinase precursor							1
49244177	Putative NAD-specific glutamate dehydrogenase	1									1
49243850	DNA-directed RNA polymerase beta chain protein (DNA-directed RNA polymerase subunit beta)	1															1
49244330	Cysteine protease precursor (Staphopain B)	1														1
49245681	Conserved hypothetical protein	1												1
49243694	Putative lipoprotein	1															1
49245776	Aldehyde dehydrogenase family protein (1-pyrroline-5-carboxylate dehydrogenase)	1															1
49244923	50S ribosomal protein L21	1															1
49245472	50S ribosomal protein L2	1															1
49245449	DNA-directed RNA polymerase alpha chain	1														1
49245254	Enterotoxin	1															1
49244948	50S ribosomal protein L20	1															1
49243930	Putative exported protein	1															1
81696368	Serine-aspartate repeat-containing protein D	1											1
49245255	Enterotoxin							1
49243871	Bone sialoprotein-binding protein	1															1
49244376	Dihydrolipoamide acetyltransferase component of pyruvate dehydrogenase complex	1															1
81648735	Uncharacterized lipoprotein SAS2259	1															1
49244034	Putative sulfatase (Lipoteichoic acid synthase)	1															1
49244181	Putative glucose-6-phosphate isomerase	1											1
49243631	Putative exported protein	1														1
49245645	Gamma-hemolysin component C precursor	1														1
49245171	Staphopain protease (Staphopain A)							1
49244514	Acyl carrier protein	1															1
49243545	Formate acetyltransferase	1															1
81648695	Gamma-hemolysin component A	1														1
49244087	Glyceraldehyde 3-phosphate dehydrogenase 1	1															1
73920841	L-lactate dehydrogenase 1	1															1
49244697	2-oxoglutarate dehydrogenase E1 component	1															1
49245646	Gamma-hemolysin component C precursor	1															1
81649323	Dihydrolipoyllysine-residue succinyltransferase component of 2-oxoglutarate dehydrogenase complex	1															1
49244395	Putative pyruvate carboxylase	1															1
49244410	Iron-regulated heme-iron binding protein	1														1
49245208	Enterotoxin type A precursor					1
49245101	Putative peptidyl-prolyl cis-isomerase (Foldase protein PrsA)	1															1
49243946	ABC transporter extracellular binding protein	1												1
49245000	Formate--tetrahydrofolate ligase	1														1
49245436	Putative exported protein							1
49244444	Alpha-hemolysin precursor							1
49244023	Putative lipoprotein	1							1
49243431	Immunoglobulin G binding protein A precursor	1														1
49244200	Putative exported protein	1														1
49243935	Hypothetical protein SAS0586	1															1
49245892	lipase precursor (Lipase 1)	1														1
49243936	Hypothetical protein SAS0587	1															1
49244591	Glutamine synthetase	1															1
49245155	Ferritin	1															1
49243644	lipase precursor (Lipase 2)	1															1
49244091	Putative enolase	1															1
49244104	Thermonuclease precursor	1															1
49245273	Delta-hemolysin precursor	1															1
49245526	Putative dehydrogenase		1
49243968	Hypothetical protein SAS0618		1
49245284	Redox-sensing transcriptional repressor Rex		1
49244067	Putative S30EA family ribosomal protein (Ribosome hibernation promotion factor)		1
827215248	Ribosomal RNA small subunit methyltransferase A (16S rRNA methyltransferase)		1
49243877	Putative glucosamine-6-phosphate isomerase (Glucosamine-6-phosphate deaminase)		1
49244183	Putative signal peptidase Ia		1
49244970	NAD-dependent malic enzyme		1
49244898	Putative cysteine desulfurase		1
81649432	Probable dual-specificity RNA methyltransferase RlmN		1
49244994	Putative acyltransferase		1
49243954	Teichoic acid biosynthesis protein		1
49244741	Putative glycosyl transferase		1
49245485	AcrB/AcrD/AcrF family protein		1
49243446	Putative membrane protein		1
49243471	Capsular polysaccharide synthesis enzyme		1
49245104	Putative DNA repair exonuclease		1
49243591	Putative ribokinase		1
49244801	Putative geranyltranstransferase		1
49244587	Putative glutathione peroxidase (Glutathione peroxidase homolog BsaA)		1
49244640	Topoisomerase IV subunit B (DNA topoisomerase 4 subunit B)		1
49244594	Hypothetical protein SAS1245		1
49245091	Putative protoporphyrinogen oxidase		1
49244780	Putative ADP-ribose pyrophosphatase		1
49245005	DAHP synthetase-chorismate mutase		1
49244494	Primosomal protein		1
49245318	Putative UDP-N-acetylmuramoylalanyl-D-glutamyl-2,6-diaminopimelate--D-alanyl-D-alanyl ligase		1
49244516	Putative chromosome partition protein		1
49243661	Putative dioxygenase		1
49244826	Glucokinase		1
49245457	50S ribosomal protein L30		1
49243966	Putative dihydroxyacetone kinase		1
49244641	Topoisomerase IV subunit A (DNA topoisomerase 4 subunit A)		1
49244797	2-oxoisovalerate dehydrogenase alpha subunit		1
49243771	N-acetylmuramoyl-L-alanine amidase sle1 (Putative exported protein)		1
49245596	Putative zinc-binding dehydrogenase		1
49243957	Penicillin-binding protein 4		1
49245468	50S ribosomal protein L16		1
49244944	ATP-dependent Clp protease ATP-binding subunit ClpX		1
49245572	Isopentenyl-diphosphate delta-isomerase		1
81648651	Uncharacterized lipoprotein SAS2373		1
49243599	Peptidoglycan hydrolase (Glycyl-glycine endopeptidase LytM)		1
49243781	Putative glycosyl hydrolase			1
49245376	Conserved hypothetical protein		1
81648950	Probable succinyl-diaminopimelate desuccinylase		1
49243965	Putative dihydroxyacetone kinase			1
49245488	Hypothetical protein SAS2154		1
49244363	Hypothetical protein SAS1017		1
49243573	Putative zinc-binding dehydrogenase		1
49243789	Putative thymidylate kinase		1
49243416	Hypothetical protein SAS0068		1
49245435	Hyaluronate lyase precursor 2		1
49244893	Conserved hypothetical protein (UPF0297 protein SAS1553)		1
49244105	Putative cold shock protein			1
49244290	Major tail protein		1
49243465	Putative exported protein		1
49244518	Putative DNA-binding protein		1
49244806	Biotin carboxylase subunit of acetyl-CoA carboxylase						1
49245343	Putative ATP synthase subunit b		1
49244035	ABC transporter ATP-binding protein		1
49245144	Putative membrane protein		1
49245011	Conserved hypothetical protein (UPF0354 protein SAS1669)		1
49245434	MerR family regulatory protein		1
49245123	Conserved hypothetical protein						1
49243665	Putative acetyltransferase			1
49243867	Putative haloacid dehalogenase-like hydrolase		1
49245934	50S ribosomal protein L34		1
49245040	Putative exported protein						1
49245534	Conserved hypothetical protein			1
49244399	Putative membrane protein		1
49245621	Nitrate reductase beta chain		1
49244553	Putative tRNA pseudouridine synthase B		1
49244899	Putative oxygenase		1
49244637	Conserved hypothetical protein		1
49243905	Putative membrane protein		1
49244796	2-oxoisovalerate dehydrogenase beta subunit						1
49244546	DNA polymerase III PolC-type		1
49243405	Metallo-beta-lactamase superfamily protein		1
49245757	Putative exported protein		1
49244282	Portal protein		1
49244151	D-alanine-D-alanyl carrier protein ligase (D-alanine--poly(phosphoribitol) ligase subunit 1)						1
49244618	Haloacid dehalogenase-like hydrolase		1
49245411	Hypothetical protein SAS2080		1
49243357	DNA polymerase III, beta chain (DNA polymerase III subunit beta)		1
49245375	Putative non-heme iron-containing ferritin			1
49244467	Putative cell division protein		1
49245523	Putative exported protein (Staphylococcal secretory antigen ssaA2)		1
49244096	Putative tmRNA-binding protein (SsrA-binding protein)		1
49245554	Putative short chain dehydrogenase		1
49244083	Putative ATP-dependent Clp protease proteolytic subunit			1
49244047	Ribonucleoside-diphosphate reductase beta chain		1
49244480	Putative pyrimidine operon regulatory protein (Bifunctional protein PyrR)		1
49244638	Conserved hypothetical protein			1
49244186	ATP-dependent helicase/nuclease subunit A			1
49245051	Putative exported protein						1
49244309	Putative lipoate-protein ligase A			1
49244690	TelA-like protein SAS1347		1
49244668	Putative membrane protein		1
49244176	Ornithine aminotransferase (2)		1
49245812	Putative membrane protein		1
49245181	Isochorismatase family protein						1
49245865	Putative membrane protein		1
49244073	Excinuclease ABC subunit B (UvrABC system protein B)		1
49245030	Repressor of toxins (HTH-type transcriptional regulator rot)						1
49244734	Putative exported protein			1
49245858	Arginine repressor family protein		1
49245363	Putative CTP synthase		1
49243371	DnaB-like helicase		1
49243778	Glutamate synthase, large subunit		1
49244611	Thermonuclease		1
49244528	Putative succinyl-CoA ligase		1
49244561	Putative protease			1
49244863	Putative 30S ribosomal protein S20						1
49243858	Putative 2-amino-3-ketobutyrate coenzyme A ligase (Putative pyridoxal phosphate-dependent acyltransferase)		1
49245769	Putative 6-O-methylguanine DNA methyltransferase		1
49245420	Putative exported protein		1
49245745	D-specific D-2-hydroxyacid dehydrogenase			1
49244498	Methionyl-tRNA formyltransferase						1
49244202	Putative 3-oxoacyl-[acyl-carrier-protein] synthase III		1
49243563	Putative inosine-uridine preferring nucleoside hydrolase			1
49243797	Pcutative methionyl-tRNA synthetase (Methionine--tRNA ligase)		1
49243663	NADH-dependent FMN reductase		1
49245116	Putative membrane protein		1
49245567	Putative membrane protein			1
49243399	Hypothetical protein SAS0048		1
827215134	lipoyl synthase		1
49244675	Conserved virulence factor B			1
49245816	Conserved hypothetical protein		1
49245737	Conserved hypothetical protein		1
49244154	Putative lipoteichoic acid biosynthesis protein						1
49245593	Hypothetical protein SAS2258		1
49245557	Urocanate hydratase		1
49244807	Biotin carboxyl carrier protein of acetyl-CoA carboxylase			1
49245267	60 kDa chaperonin		1
49244808	Putative elongation factor P		1
49244870	Conserved hypothetical protein			1
49245727	Gluconate operon transcriptional repressor		1
49244339	Autolysis and methicillin resistant-related protein (Protein FmtA)		1
49244405	Putative phosphopantetheine adenylyltransferase		1
49245063	Putative lipoprotein		1
49243657	MarR family regulatory protein		1
49244549	Conserved hypothetical protein		1
49243803	Putative pur operon repressor		1
49245775	TetR family regulatory protein		1
49244949	50S ribosomal protein L35		1
49243582	Cell wall metabolism protein (Iron-sulfur cluster repair protein ScdA)						1
49243580	Hypothetical protein SAS0234		1
49245426	Galactose-6-phosphate isomerase LacB subunit			1
49244117	OsmC-like protein (Organic hydroperoxide resistance protein-like)		1
49243926	Putative transport system lipoprotein						1
827214397	5'-methylthioadenosine nucleosidase		1
49244862	Putative GTP-binding protein (Elongation factor 4)		1
49244424	DNA polymerase X family protein		1
49245010	Conserved hypothetical protein		1
49244148	Haloacid dehalogenase-like hydrolase (Acid sugar phosphatase)						1
49245497	Putative molybdenum cofactor biosynthesis protein		1
49244722	Alanine dehydrogenase 2		1
49244328	Putative naphthoate synthase (1,4-dihydroxy-2-naphthoyl-CoA synthase)		1
49245606	AraC family regulatory protein		1
49245599	Pyridine nucleotide-disulphide oxidoreductase family protein (Ferredoxin--NADP reductase)			1
49244968	acetyl-coenzyme A carboxylase carboxyl transferase subunit alpha		1
49245579	Putative exported protein						1
49245461	30S ribosomal protein S8						1
49244985	Putative septation ring formation regulator		1
49244810	Putative lipoprotein			1
49245767	3-hydroxy-3-methylglutaryl-coenzyme A reductase		1
49243662	Putative luciferase-like monooxygenase		1
49245162	Glutamyl-tRNA amidotransferase subunit A		1
827214333	Glutamate-1-semialdehyde aminotransferase		1
49244886	Transcription elongation factor (GreA)		1
49244418	SpoU rRNA Methylase family protein		1
49244446	Hypothetical protein SAS1098		1
49243818	Putative cell division protein						1
49245317	Putative helicase (DEAD-box ATP-dependent RNA helicase CshA)		1
49243903	pyridine nucleotide-disulphide oxidoreductase protein		1
49244695	Hypothetical protein SAS1354		1
49244840	RNA polymerase sigma factor						1
49245149	Putative metallopeptidase						1
49244927	Putative membrane protein						1
49245791	Immunodominant antigen A (Probable transglycosylase IsaA)		1
49244913	Putative protein-export membrane protein		1
49243372	Putative adenylosuccinate synthetase		1
49245037	Hpothetical protein SAS1695		1
49244727	Conserved hypothetical protein		1
49245154	Mur ligase family protein		1
49243432	Putative regulatory protein (HTH-type transcriptional regulator SarS) (Staphylococcal accessory regulator S)		1
827215146	Iron ABC transporter ATP-binding protein (ABC transporter ATP-binding protein)		1
49244661	Putative methicillin resistance expression factor (Aminoacyltransferase FemB)			1
59797927	Probable glycine dehydrogenase (decarboxylating)						1
49245784	Squalene desaturase		1
49244426	Thioredoxin						1
49244907	Histidyl-tRNA synthetase						1
49245336	Putative UDP-N-acetylglucosamine 1-carboxyvinyltransferase (1)		1
49243558	Conserved hypothetical protein		1
49244560	Conserved hypothetical protein		1
49245422	PTS system, lactose-specific IIBC component (PTS system lactose-specific EIICB component)						1
49245300	Putative RNA binding protein						1
49245433	Aldo/keto reductase family protein						1
49245464	50S ribosomal protein L24		1
49245908	Conserved hypothetical protein (UPF0312 protein SAS2572)		1
49244015	PTS transport system, fructose-specific IIABC component						1
49245372	Putative pyrimidine-nucleoside phosphorylase						1
49245560	Putative membrane protein (Lysostaphin resistance protein A)						1
49245833	Putative betaine aldehyde dehydrogenase						1
49243603	Putative exported protein						1
49245182	Manganese-dependent inorganic pyrophosphatase		1
49244800	Arginine repressor		1
49244709	DegV domain-containing protein SAS1368						1
49244582	Glycerol kinase		1
49244843	Putative glycyl-tRNA synthetase (Glycine--tRNA ligase)		1
49244778	Integrase/recombinase (Tyrosine recombinase XerD)		1
49243652	Putative reductase		1
49244809	Putative peptidase			1
49245098	Putative exported protein						1
49244225	NAD kinase		1
49244963	Isocitrate dehydrogenase						1
49245380	Conserved hypothetical protein		1
49245135	Putative transglycosylase (Monofunctional glycosyltransferase)						1
49244781	Aldo/keto reductase family protein		1
49245672	Putative glycine betaine/carnitine/choline-binding lipoprotein precursor						1
49244798	Putative dihydrolipoamide dehydrogenase						1
49245304	Putative sigma factor sigB regulation protein		1
49244508	Conserved hypothetical protein (Uncharacterized protein SAS1160)						1
49244499	Hypothetical protein SAS1151						1
49245018	Putative D-alanine aminotransferase						1
49244995	Putative protease						1
49243578	Ribitol-5-phosphate cytidylyltransferase 1		1
49245863	Putative PTS transport system, IIABC component		1
49244384	Putative membrane protein						1
49243407	Probable tRNA-dihydrouridine synthase		1
49244058	Putative peptidase T						1
49245165	Putative lipoprotein		1
49244306	Putative 5'-nucleotidase		1
49244906	Aspartyl-tRNA synthetase		1
49244490	Conserved hypothetical protein						1
49244952	Threonyl-tRNA synthetase		1
49245160	Diacylglycerol kinase		1
49244016	Putative N-acetylglucosamine-6-phosphate deacetylase		1
49244343	Putative quinol oxidase polypeptide II precursor (Probable quinol oxidase subunit 2)						1
49244525	Putative GTPase protein		1
49244915	Queuine tRNA-ribosyltransferase		1
49244370	Ribonuclease J 1		1
49244837	Putative helicase		1
49244571	Putative pyruvate flavodoxin/ferredoxin oxidoreductase						1
49244983	Putative thiamine biosynthesis protein (Probable tRNA sulfurtransferase)						1
49245134	Putative regulatory protein		1
49245479	Putative DNA topoisomerase		1
49245403	Putative UTP--glucose-1-phosphate uridylyltransferase						1
49245761	Thiamine pyrophosphate enzyme		1
49245416	Putative membrane protein		1
49245302	Serine-protein kinase RsbW (Anti-sigma B factor )		1
49244548	Transcription termination/antitermination protein NusA		1
49245476	30S ribosomal protein S10		1
49243847	50S ribosomal protein L10		1
49245020	Putative exported protein		1
49243929	Putative hydrolase		1
49244180	Putative argininosuccinate synthase		1
49243364	Seryl-tRNA synthetase (Serine--tRNA ligase)		1
49244511	Putative fatty acid synthesis protein (Phosphate acyltransferase)		1
49244338	Putative exported protein		1
49243835	Putative glutamyl-tRNA synthetase (Glutamate--tRNA ligase)						1
49244545	Prolyl-tRNA synthetase		1
49244464	Penicillin-binding protein 1		1
49243845	50S ribosomal protein L11		1
49245307	Alanine racemase (1)		1
49245674	Putative glycine betaine/carnitine/choline transport ATP-binding protein						1
49244090	Putative 2,3-bisphosphoglycerate-independent phosphoglycerate mutase		1
49243839	SpoU rRNA Methylase family protein (Putative TrmH family tRNA/rRNA methyltransferase)		1
49245423	PTS system, lactose-specific IIA component		1
49244082	Putative sporulation transcription regulator WhiA		1
49243360	DNA gyrase subunit B		1
49245418	Putative zinc-binding dehydrogenase						1
49244836	Putative endonuclease (Probable endonuclease 4)			1
49244520	30S ribosomal protein S16						1
49245124	AhpC/TSA family protein						1
49243806	Putative UDP-N-acetylglucosamine pyrophosphorylase (Bifunctional protein GlmU)		1
827214135	Glutamate-1-semialdehyde aminotransferase		1
49245007	Putative exported protein (UPF0478 protein SAS1665)						1
49244532	DNA topoisomerase I		1
49244215	Putative tryptophanyl-tRNA synthetase (Tryptophan--tRNA ligase)						1
49245342	Putative ATP synthase delta chain		1
49244676	ABC transporter ATP-binding protein						1
49245513	Urease beta subunit		1
49244897	tRNA-specific 2-thiouridylase MnmA		1
49245622	Nitrate reductase alpha chain						1
81648821	Glycine glycyltransferase (Factor essential for expression of methicillin resistance )						1
49244013	DeoR ramily regulatory protein		1
49244773	Response regulator protein (Transcriptional regulatory protein SrrA)						1
49245394	Putative phosphoglucosamine mutase						1
49244074	Excinuclease ABC subunit A (UvrABC system protein A)		1
49244507	Conserved hypothetical protein		1
49244711	Thymidylate synthase		1
49245608	Putative exported protein						1
49243418	Putative lipoprotein (Uncharacterized lipoprotein SAS0072)		1
49245512	Urease gamma subunit		1
49243703	Alkyl hydroperoxide reductase subunit F						1
49243864	Putative deoxyadenosine kinase protein			1
49245509	Conserved hypothetical protein						1
49244326	Putative menaquinone biosynthesis bifunctional protein (2-succinyl-5-enolpyruvyl-6-hydroxy-3-cyclohexene-1-carboxylate synthase)		1
49245268	10 kDa chaperonin		1
49245437	Conserved hypothetical protein						1
49243752	Hypothetical protein SAS0404						1
49243826	Putative pyridoxine biosynthesis protein (Pyridoxal 5'-phosphate synthase subunit PdxS)		1
49244387	Conserved hypothetical protein (UPF0637 protein SAS1041)						1
49243862	Putative aminotransferase (Probable branched-chain-amino-acid aminotransferase)						1
49245847	Putative membrane protein		1
49243924	Putative arginyl-tRNA synthetase (Arginine--tRNA ligase)						1
56749710	Demethylmenaquinone methyltransferase		1
49244283	Phage protease		1
49244902	Conserved hypothetical protein						1
49245340	ATP synthase gamma chain		1
49244194	Putative ATPase subunit of an ATP-dependent protease (Chaperone protein ClpB)						1
49245161	Glutamyl-tRNA amidotransferase subunit B		1
49245471	30S ribosomal protein S19						1
49245348	Uracil phosphoribosyltransferase		1
49244555	30S ribosomal protein S15			1
49244749	Chorismate synthase		1
49245424	Tagatose 1,6-diphosphate aldolase						1
49244567	Recombinase A (Protein RecA)						1
49245789	Putative membrane protein (O-acetyltransferase OatA)		1
49244527	Putative CoA synthetase protein		1
49243641	Putative transcription regulator						1
49243459	Deoxyribose-phosphate aldolase (Deoxyribose-phosphate aldolase 1)		1
49244229	enoyl-[acyl-carrier-protein] reductase [NADH]		1
49244857	Chaperone protein (DnaJ)		1
49243689	Putative single-strand DNA-binding protein (Single-stranded DNA-binding protein 2)		1
49244978	Putative universal stress protein						1
49245199	conserved hypothetical protein		1
49245925	cold shock protein		1
49243872	Putative glycosyl transferase						1
49243983	HTH-type transcriptional regulator SarX			1
49243606	Putative membrane protein (ESAT-6 secretion accessory factor EsaA)		1
49244456	Phenol-soluble modulin beta1						1
49244435	Putative exported protein		1
49245458	30S ribosomal protein S5						1
49244728	Cell cycle protein GpsB						1
49243874	GTP cyclohydrolase FolE2						1
49244910	GTP pyrophosphokinase		1
49243714	Putative GMP synthase (GMP synthase [glutamine-hydrolyzing])		1
56749177	Malate dehydrogenase [quinone] 2						1
49244046	Ribonucleoside-diphosphate reductase alpha chain		1
49244513	3-oxoacyl-[acyl-carrier protein] reductase		1
49244121	conserved hypothetical protein						1
49244686	Cold shock protein (Cold shock protein CspA)			1
49244979	Acetate kinase						1
49244469	Cell division protein FtsZ		1
49244967	6-phosphofructokinase		1
49243557	Putative extracellular solute-binding lipoprotein						1
49245705	Putative short chain dehydrogenase (Uncharacterized oxidoreductase SAS2370)						1
49244475	Conserved hypothetical protein						1
49243767	Putative Cys/Met metabolism PLP-dependent enzyme						1
49244737	Putative asparaginyl-tRNA synthetase						1
49244462	MraW methylase family protein (Ribosomal RNA small subunit methyltransferase H)						1
49244390	BipA family GTPase		1
49245107	Putative DNA-binding protein						1
49245093	Uroporphyrinogen decarboxylase		1
49245466	30S ribosomal protein S17		1
49245405	Conserved hypothetical protein (UPF0457 protein SAS2074)		1
49245026	Leucyl-tRNA synthetase						1
49245341	ATP synthase alpha chain						1
49245467	50S ribosomal protein L29		1
49244540	Putative uridylate kinase		1
49245279	Sucrose-6-phosphate hydrolase		1
49244623	30S ribosomal protein S14		1
49244160	Putative pyridine nucleotide-disulphide oxidoreductase (NADH dehydrogenase-like protein SAS0811)		1
49245186	Putative exported protein		1
49244660	Factor essential for expression of methicillin resistance (Aminoacyltransferase FemA)						1
49245867	Isochorismatase family protein						1
49244832	Superoxide dismutase (Superoxide dismutase [Mn/Fe] 1)						1
49244419	Putative phenylalanyl-tRNA synthetase alpha chain						1
49243751	Putative lipoprotein (Uncharacterized lipoprotein SAS0403)						1
49244088	Phosphoglycerate kinase						1
49245175	Putative NAD synthetase		1
49243813	S4 domain containing protein		1
49245675	Conserved hypothetical protein						1
49244216	Regulatory protein Spx		1
49245530	Putative D-isomer specific 2-hydroxyacid dehydrogenase (Putative 2-hydroxyacid dehydrogenase SAS2196)		1
49245140	Putative aminopeptidase						1
49243824	Lysyl-tRNA synthetase (Lysine--tRNA ligase)		1
49244506	50S ribosomal protein L28		1
827213271	Type I restriction-modification system, specificity subunit S		1
49243984	Probable transcriptional regulatory protein SAS0634		1
49243808	Putative 50S ribosomal protein L25		1
49245009	FtsK/SpoIIIE family protein		1
49244420	Putative phenylalanyl-tRNA synthetase beta chain						1
49243560	Flavohemoprotein (nitric oxide dioxygenase)			1
49245463	50S ribosomal protein L5		1
49244757	Putative GTPase (GTPase Der)		1
49244851	Putative exported protein						1
49244133	Conserved hypothetical protein						1
49245004	Catabolite control protein A		1
49245414	Alkaline shock protein 23						1
49244770	Hypothetical protein SAS1429						1
49245854	Carbamate kinase (2)						1
49244293	Hypothetical phage protein		1
49243362	Conserved hypothetical protein						1
49243805	Stage V sporulation protein G (Putative septation protein SpoVG)						1
49245749	Sortase A						1
49243361	DNA gyrase subunit A						1
49244996	Tyrosyl-tRNA synthetase						1
49245427	Galactose-6-phosphate isomerase LacA subunit		1
49245861	Putative exported protein						1
49245460	50S ribosomal protein L6						1
49244557	Ribonuclease J2						1
49245538	DeoR family regulatory protein						1
49244921	50S ribosomal protein L27		1
49244934	DNA-3-methyladenine glycosylase I						1
49244187	Fumarylacetoacetate (FAA) hydrolase family protein						1
49243486	Putative aldehyde dehydrogenase						1
49245053	Phosphoenolpyruvate carboxykinase (ATP)						1
49245335	Putative hydroxymyristoyl-[acyl carrier protein] dehydratase (3-hydroxyacyl-[acyl-carrier-protein] dehydratase FabZ)			1
49244161	cytosol aminopeptidase family protein						1
49245166	DNA ligase						1
49245102	Conserved hypothetical protein			1
49244365	Phosphoenolpyruvate-protein phosphotransferase						1
49245631	Putative solute binding lipoprotein						1
49245183	Putative aldehyde dehydrogenase						1
49245045	Putative transaldolase						1
49245856	Putative ornithine carbamoyltransferase						1
49245475	50S ribosomal protein L3		1
49244468	Putative cell division protein		1
49245514	Urease alpha subunit						1
49245503	Putative molybdate-binding lipoprotein precursor						1
49243507	Putative thiamine pyrophosphate enzyme						1
49243581	Putative glycosyl transferase						1
49245684	Putative lipoprotein						1
49244519	Signal recognition particle protein		1
49245409	Putative transport system binding lipoprotein						1
49243447	Putative short chain dehydrogenase (Diacetyl reductase [(S)-acetoin forming])						1
49245271	Conserved hypothetical protein		1
49244976	Putative metallopeptidase			1
49244538	30S ribosomal protein S2						1
49245143	Putative exported protein						1
49243832	Putative stress response-related Clp ATPase (ATP-dependent Clp protease ATP-binding subunit ClpC)						1
49244373	Putative lipoprotein						1
49243605	Staphylococcal Esx proteins (ESAT-6 secretion system extracellular protein A)						1
49243837	Cysteinyl-tRNA synthetase (Cysteine--tRNA ligase)						1
49244669	Putative peptidase			1
49244572	Conserved hypothetical protein		1
49244551	Translation initiation factor IF-2						1
49244136	Conserved hypothetical protein (SAS0788)						1
49244774	Ribosomal large subunit pseudouridine synthase B						1
49245536	Putative exported protein						1
49245469	30S ribosomal protein S3						1
827213469	Hydroxymethylglutaryl-CoA synthase		1
49244476	Isoleucyl-tRNA synthetase (Isoleucine--tRNA ligase)						1
49245388	Glucosamine--fructose-6-phosphate aminotransferase						1
49245438	Putative acetolactate synthase						1
49245105	Conserved hypothetical protein (UPF0342 protein SAS1766)						1
49245659	Putative membrane protein						1
49244203	3-oxoacyl-[acyl-carrier-protein] synthase II (3-oxoacyl-[acyl-carrier-protein] synthase 2)						1
49243838	Conserved hypothetical protein		1
49245450	30S ribosomal protein S11		1
49244762	Cell surface elastin binding protein (Elastin-binding protein EbpS)						1
49245383	Putative membrane protein						1
49243853	30S ribosomal protein S12						1
49244068	Preprotein translocase SecA subunit (Protein translocase subunit SecA 1)		1
49245349	Serine hydroxymethyltransferase						1
49243370	50S ribosomal protein L9		1
49244495	Putative lipoprotein						1
49245459	50S ribosomal protein L18						1
49245931	Glucose inhibited division protein A (tRNA uridine 5-carboxymethylaminomethyl modification enzyme MnmG)						1
49245470	50S ribosomal protein L22						1
49244189	coenzyme A disulfide reductase						1
49244537	Putative regulatory protein (GTP-sensing transcriptional pleiotropic repressor CodY)		1
49245508	Putative ferrichrome-binding lipoprotein precursor						1
49243428	Putative myosin-crossreactive antigen						1
49243896	Putative heme-dependent peroxidase SAS0546						1
49245421	6-phospho-beta-galactosidase			1
49244959	DNA polymerase I						1
49245443	50S ribosomal protein L13		1
49244097	Putative lipoprotein						1
49243708	Putative DNA-binding protein		1
49245013	Putative aminopeptidase						1
49245693	Oligopeptide transporter Putative substrate binding domain						1
49244184	Signal peptidase Ib						1
49244872	Conserved hypothetical protein						1
49245535	Putative bifunctional protein (Putative formate dehydrogenase SAS2201)						1
49245176	Conserved hypothetical protein						1
49245006	Putative membrane protein		1
49244583	A erobic glycerol-3-phosphate dehydrogenase						1
49243854	30S ribosomal protein S7						1
49244894	Putative alanyl-tRNA synthetase						1
49245611	MarR family regulatory protein (HTH-type transcriptional regulator SarZ)		1
49244966	Pyruvate kinase						1
49244769	Putative lipoprotein						1
49243933	Staphylococcal accessory regulator A (Transcriptional regulator SarA)						1
49243859	ThiJ/PfpI family protein (Protein deglycase HchA)						1
49244933	Valyl-tRNA synthetase						1
49244767	Putative lipoprotein						1
49243467	Putative aldehyde-alcohol dehydrogenase						1
49244945	Trigger factor (prolyl isomerase)						1
49244987	30S ribosomal protein S4						1
49244001	HTH-type transcriptional regulator MgrA (HTH-type transcriptional regulator MgrA)						1
49244539	Elongation factor Ts						1
49245770	Putative ATP-dependent protease ATP-binding subunit ClpL						1
49245641	Putative phosphoglycerate mutase (2,3-bisphosphoglycerate-dependent phosphoglycerate mutase)			1
49244095	Putative ribonuclease R						1
49244791	6-phosphogluconate dehydrogenase, decarboxylating						1
49245456	50S ribosomal protein L15						1
49244865	Putative membrane protein			1
49243997	Putative exported protein						1
49245448	50S ribosomal protein L17						1
49243855	Translation elongation factor G						1
49244733	Penicillin-binding protein 2						1
49243713	Putative inosine-5'-monophosphate dehydrogenase						1
49245857	Arginine deiminase						1
49245442	30S ribosomal protein S9						1
