# Supplementary material for: Staphylococcus aureus Membrane-Derived Vesicles Promote Bacterial Virulence and Confer Protective Immunity in Murine Infection Models
Source: Front Microbiol. 2018 Feb 20;9:262. doi: 10.3389/fmicb.2018.00262 (PMC5826277; doi:10.3389/fmicb.2018.00262)
Supplement: Supplementary file 4 [file Data_Sheet_3.XLSX]

## Sheet: Sheet1
Supplementary Data Sheet 3. Localization and signal peptide prediction of proteins in S. aureus-derived MVs proteome.
	UniProt	Description of Protein	Localization	Score	Gene name (based on UniProtKB)	Sec signal peptide	Lipo signal peptide	Function (based on UniProtKB)
49245852	Q6G644	Clumping factor B	Cellwall	10	clfB	Yes	No	Adhesion/pathogenesis
56749177	Q6G669	Probable malate:quinone oxidoreductase 2	Cellwall	8.75	mqo	No	No	Catalytic activity
49245723	Q6G6H3	fibronectin-binding protein precursor (Fibronectin-binding protein A)	Cellwall	10	fnbA	Yes	No	adhesion/pathogenesis
49244998	Q6G8J7	Iron-regulated surface determinant protein H	Cellwall	10	isdH	Yes	No	Heme binding
49244410	Q6GA85	Iron-regulated surface determinant protein A	Cellwall	10	isdA	Yes	No	Heme binding/pathogenesis
81696343	Q6GA86	Iron-regulated surface determinant protein B	Cellwall	10	isdB	Yes	No	Heme binding/pathogenesis
49244184	Q6GAW1	signal peptidase IB	Cellwall	8.75	spsB	No	No	Catalytic activity
49244183	Q6GAW2	Inactive signal peptidase IA	Cellwall	8.76	spsA	Yes	No	Catalytic activity
49244102	Q6GB43	Extracellular matrix protein-binding protein emp	Cellwall	9.94	emp	Yes	No	Adhesin
49244100	Q6GB45	Clumping factor A	Cellwall	10	clfA	Yes	No	Adhesion/pathogenesis
49243871	Q6GBS4	Serine-aspartate repeat-containing protein E	Cellwall	10	sdrE	Yes	No	Adhesion/pathogenesis
81696368	Q6GBS5	Serine-aspartate repeat-containing protein D	Cellwall	10	sdrD	Yes	No	Adhesion/pathogenesis
49243771	Q6GC24	N-acetylmuramoyl-L-alanine amidase sle1 (Putative exported protein)	Cellwall	10	sle1	Yes	No	Peptidoglycan hydrolase
827215146	A0A077V1G8	Iron ABC transporter ATP-binding protein (ABC transporter ATP-binding protein)	Cytoplasmic	9.97	yurY	No	No	Nucleotide binding
827215134	A0A077VXX8	Lipoyl synthase	Cytoplasmic	9.97	lipA_2	No	No	Catalytic activity
827213469	A0A0D6GV05	Hydroxymethylglutaryl-CoA synthase	Cytoplasmic	7.5	mvaS	No	No	Hydroxymethylglutaryl-CoA synthase activity
827212971	A0A145M2Z5	5-methyltetrahydropteroyltriglutamate--homocysteine methyltransferase	Cytoplasmic	7.5	metE	No	No	Catalytic activity
827214135	A0A168MFX2	glutamate-1-semialdehyde aminotransferase	Cytoplasmic	9.97	gsaB	No	No	Catalytic activity
827214333	A0A181EJ92	Glutamate-1-semialdehyde 2,1-aminomutase	Cytoplasmic	9.97	hemL	No	No	Catalytic activity
827215248	A0A1S6BUT9	Ribosomal RNA small subunit methyltransferase A(16S rRNA methyltransferase)	Cytoplasmic	9.97	rsmA	No	No	Catalytic activity
49245934	Q6G5W2	50S ribosomal protein L34	Cytoplasmic	10	rmpH	No	No	Protein biosynthesis
49245931	Q6G5W5	Glucose inhibited division protein A (tRNA uridine 5-carboxymethylaminomethyl modification enzyme MnmG)	Cytoplasmic	7.5	mnmG	No	No	Nucleotide binding
49245857	Q6G639	Arginine deiminase	Cytoplasmic	7.5	arcA	No	No	Catalytic activity
49245856	Q6G640	Putative ornithine carbamoyltransferase	Cytoplasmic	9.97	arcB	No	No	Catalytic activity
49245854	Q6G642	Carbamate kinase (2)	Cytoplasmic	7.5	arcC2	Yes	No	ATP binding
73920845	Q6G674	L-lactate dehydrogenase 2	Cytoplasmic	9.67	ldh2	Yes	No	Catalytic activity
49245784	Q6G6B2	Squalene desaturase	Cytoplasmic	7.5	crtM	No	No	Catalytic activity
49245776	Q6G6C0	Aldehyde dehydrogenase family protein (1-pyrroline-5-carboxylate dehydrogenase)	Cytoplasmic	9.97	rocA	No	No	Catalytic activity
49245770	Q6G6C6	Putative ATP-dependent protease ATP-binding subunit ClpL	Cytoplasmic	9.89	clpL	No	No	ATP binding/Thermotolerance
49245745	Q6G6F1	D-specific D-2-hydroxyacid dehydrogenase	Cytoplasmic	9.97	ldhD	No	No	Catalytic activity
49245737	Q6G6F9	Fructose-1,6-bisphosphatase class 3	Cytoplasmic	7.5	fbp	No	No	Gluconeogenesis
49245705	Q6G6J1	Putative short chain dehydrogenase (Uncharacterized oxidoreductase SAS2370)	Cytoplasmic	9.67	SAS2370	Yes	No	Nucleotide binding/Oxidoreductase activity
49245611	Q6G6T5	MarR family regulatory protein (HTH-type transcriptional regulator SarZ)	Cytoplasmic	9.97	SarZ	No	No	DNA binding/Transcription activity
49245572	Q6G6X4	Isopentenyl-diphosphate delta-isomerase	Cytoplasmic	9.97	fni	No	No	Catalytic activity
49245557	Q6G6Y9	Urocanate hydratase	Cytoplasmic	9.97	hutU	No	No	Catalytic activity
49245535	Q6G711	Putative bifunctional protein (Putative formate dehydrogenase SAS2201)	Cytoplasmic	9.97	SAS2201	No	No	Catalytic activity
49245530	Q6G716	Putative D-isomer specific 2-hydroxyacid dehydrogenase (Putative 2-hydroxyacid dehydrogenase SAS2196)	Cytoplasmic	9.97	SAS2196	No	No	Catalytic activity
49245519	Q6G727	Staphylococcal accessory regulator A homologue (Staphylococcal accessory regulator R) (HTH-type transcriptional regulator SarR)	Cytoplasmic	10	sarR	No	No	DNA binding/Transcription activity/Pathogenesis
49245514	Q6G732	Urease alpha subunit	Cytoplasmic	9.97	ureC	No	No	Catalytic activity
49245513	Q6G733	Urease beta subunit	Cytoplasmic	9.97	ureB	No	No	Catalytic activity
49245512	Q6G734	Urease gamma subunit	Cytoplasmic	9.97	ureA	No	No	Catalytic activity
49245497	Q6G749	Putative molybdenum cofactor biosynthesis protein	Cytoplasmic	9.97	moeA	No	No	Catalytic activity
81648821	Q6G760	Lipid II:glycine glycyltransferase	Cytoplasmic	9.97	femX	No	No	Catalytic activity/Peptidoglycan biosynthesis
49245479	Q6G767	Putative DNA topoisomerase	Cytoplasmic	9.97	topB	No	No	DNA binding
49245476	Q6G770	30S ribosomal protein S10	Cytoplasmic	9.97	rpsJ	No	No	Protein biosynthesis
49245475	Q6G771	50S ribosomal protein L3	Cytoplasmic	9.97	rplC	No	No	Protein biosynthesis
49245472	Q6G774	50S ribosomal protein L2	Cytoplasmic	7.5	rplB	No	No	Protein biosynthesis
49245471	Q6G775	30S ribosomal protein S19	Cytoplasmic	10	rpsS	No	No	Protein biosynthesis
49245470	Q6G776	50S ribosomal protein L22	Cytoplasmic	9.97	rplV	No	No	Protein biosynthesis
49245469	Q6G777	30S ribosomal protein S3	Cytoplasmic	9.97	rpsC	No	No	Protein biosynthesis
49245468	Q6G778	50S ribosomal protein L16	Cytoplasmic	9.97	rplP	No	No	Protein biosynthesis
49245467	Q6G779	50S ribosomal protein L29	Cytoplasmic	9.97	rpmC	No	No	Protein biosynthesis
49245466	Q6G780	30S ribosomal protein S17	Cytoplasmic	9.97	rpsQ	No	No	Protein biosynthesis
49245464	Q6G782	50S ribosomal protein L24	Cytoplasmic	9.97	rplX	No	No	Protein biosynthesis
49245463	Q6G783	50S ribosomal protein L5	Cytoplasmic	7.5	rplE	No	No	Protein biosynthesis
49245461	Q6G785	30S ribosomal protein S8	Cytoplasmic	9.97	rpsH	No	No	Protein biosynthesis
49245460	Q6G786	50S ribosomal protein L6	Cytoplasmic	7.5	rplF	No	No	Protein biosynthesis
49245459	Q6G787	50S ribosomal protein L18	Cytoplasmic	9.97	rplR	No	No	Protein biosynthesis
49245458	Q6G788	30S ribosomal protein S5	Cytoplasmic	9.97	rpsE	No	No	Protein biosynthesis
49245457	Q6G789	50S ribosomal protein L30	Cytoplasmic	9.67	rpmD	No	No	Protein biosynthesis
49245454	Q6G792	Adenylate kinase	Cytoplasmic	9.97	adk	Yes	No	Catalytic activity
49245451	Q6G795	30S ribosomal protein S13	Cytoplasmic	9.97	rpsM	No	No	Protein biosynthesis
49245450	Q6G796	30S ribosomal protein S11	Cytoplasmic	10	rpsK	No	No	Protein biosynthesis
49245449	Q6G797	DNA-directed RNA polymerase alpha chain	Cytoplasmic	9.97	rpoA	No	No	DNA binding/Transcription activity
49245448	Q6G798	50S ribosomal protein L17	Cytoplasmic	9.97	rplQ	No	No	Protein biosynthesis
49245442	Q6G7A4	30S ribosomal protein S9	Cytoplasmic	9.67	rpsI	No	No	Protein biosynthesis
49245426	Q6G7C0	Galactose-6-phosphate isomerase LacB subunit	Cytoplasmic	7.5	lacB	No	No	Lactose metabolism
49245424	Q6G7C2	Tagatose 1,6-diphosphate aldolase	Cytoplasmic	7.5	lacD	No	No	Lactose metabolism
49245423	Q6G7C3	PTS system, lactose-specific IIA component	Cytoplasmic	9.97	lacF	No	No	Metal ion binding/transferase activity
49245421	Q6G7C5	6-phospho-beta-galactosidase	Cytoplasmic	9.97	lacG	Yes	No	Glycolysis
49245418	Q6G7C8	Putative zinc-binding dehydrogenase	Cytoplasmic	9.97	SAS2087	No	No	Metabolic process
49245403	Q6G7E3	Putative UTP--glucose-1-phosphate uridylyltransferase	Cytoplasmic	7.5	SAS2072	No	No	Metabolic process
49245394	Q6G7F2	Putative phosphoglucosamine mutase	Cytoplasmic	7.5	glmM	No	No	Catalytic activity
49245388	Q6G7F8	Glucosamine--fructose-6-phosphate aminotransferase [isomerizing]	Cytoplasmic	9.97	glmS	No	No	Catalytic activity
49245363	Q6G7I3	Putative CTP synthase	Cytoplasmic	7.5	pyrG	No	No	Metabolic process/ATP binding
49245361	Q6G7I5	Putative tagatose-bisphosphate aldolase (Fructose-bisphosphate aldolase)	Cytoplasmic	7.5	fba	No	No	Catalytic activity
49245349	Q6G7J7	Serine hydroxymethyltransferase	Cytoplasmic	9.97	glyA	No	No	Catalytic activity
49245348	Q6G7J8	Uracil phosphoribosyltransferase	Cytoplasmic	7.5	upp	No	No	Catalytic activity
49245342	Q6G7K4	Putative ATP synthase delta chain	Cytoplasmic	9.67	atpH	No	No	ATP synthesis
49245341	Q6G7K5	ATP synthase alpha chain	Cytoplasmic	9.97	atpA	No	No	Catalytic activity
49245336	Q6G7L0	Putative UDP-N-acetylglucosamine 1-carboxyvinyltransferase (1)	Cytoplasmic	7.5	murA1	Yes	No	Catalytic activity
49245335	Q6G7L1	Putative hydroxymyristoyl-[acyl carrier protein] dehydratase (3-hydroxyacyl-[acyl-carrier-protein] dehydratase FabZ)	Cytoplasmic	9.97	fabZ	No	No	Catalytic activity
49245317	Q6G7M9	Putative helicase (DEAD-box ATP-dependent RNA helicase CshA)	Cytoplasmic	9.97	cshA	No	No	ATP/RNA binding/Catalytic activity
49245307	Q6G7N9	Alanine racemase (1)	Cytoplasmic	9.89	alr1	No	No	Catalytic activity
49245302	Q6G7P4	Anti-sigma B factor (Serine-protein kinase RsbW)	Cytoplasmic	7.5	RsbW	No	No	Catalytic activity/ATP binding
49245284	Q6G7R1	Conserved hypothetical protein (Redox-sensing transcriptional repressor Rex)	Cytoplasmic	7.5	rex	No	No	DNA binding/Transcription activity
49245268	Q6G7S7	10 kDa chaperonin	Cytoplasmic	10	groS	No	No	ATP binding/Protein folding
49245267	Q6G7S8	60 kDa chaperonin	Cytoplasmic	9.97	groL	No	No	ATP binding/Protein folding
49245182	Q6G813	Manganese-dependent inorganic pyrophosphatase	Cytoplasmic	9.97	ppaC	No	No	Catalytic activity
49245175	Q6G820	Putative NAD synthetase	Cytoplasmic	7.5	nadE	No	No	Catalytic activity
81649028	Q6G825	Adenylosuccinate lyase	Cytoplasmic	9.97	purB	No	No	Catalytic activity
49245166	Q6G829	DNA ligase	Cytoplasmic	7.5	ligA	No	No	Ligase activity
49245162	Q6G833	Glutamyl-tRNA amidotransferase subunit A	Cytoplasmic	9.97	gatA	No	No	Catalytic activity
49245161	Q6G834	Glutamyl-tRNA amidotransferase subunit B	Cytoplasmic	7.5	gatB	No	No	Catalytic activity
49245160	Q6G835	Diacylglycerol kinase	Cytoplasmic	7.5	dagK	No	No	DNA binding
49245155	Q6G840	Ferritin (Bacterial non-heme ferritin)	Cytoplasmic	9.97	ftnA	No	No	Iron binding
49245149	Q6G846	Putative metallopeptidase (Methionine aminopeptidase)	Cytoplasmic	7.5	map	No	No	Catalytic activity
49245134	Q6G861	Putative regulatory protein (Regulatory protein RecX)	Cytoplasmic	7.5	recX	No	No	DNA repair
49245105	Q6G890	Conserved hypothetical protein (UPF0342 protein SAS1766)	Cytoplasmic	7.5	SAS1766	No	No	Unknown
49245093	Q6G8A2	Uroporphyrinogen decarboxylase	Cytoplasmic	7.5	hemE	No	No	Catalytic activity
49245053	Q6G8E2	phosphoenolpyruvate carboxykinase (ATP)	Cytoplasmic	9.67	pckA	No	No	Gluconeogenesis
49245033	Q6G8G2	6,7-dimethyl-8-ribityllumazine synthase	Cytoplasmic	7.5	ribH	No	No	Catalytic activity
49245026	Q6G8G9	Leucyl-tRNA synthetase	Cytoplasmic	9.97	leuS	No	No	Protein biosynthesis
49245019	Q6G8H6	Putative peptidase (Putative dipeptidase SAS1677)	Cytoplasmic	7.5	SAS1677	No	No	Peptidase activity/Metal binding
49245018	Q6G8H7	Putative D-alanine aminotransferase	Cytoplasmic	7.5	dat	No	No	Catalytic activity
49245011	Q6G8I4	Conserved hypothetical protein (UPF0354 protein SAS1669)	Cytoplasmic	7.5	SAS1669	No	No	Unknown
49245007	Q6G8I8	Putative exported protein (UPF0478 protein SAS1665)	Cytoplasmic	7.5	SAS1665	No	No	Unknown
49245004	Q6G8J1	Catabolite control protein A	Cytoplasmic	9.97	ccpA	No	No	DNA binding/Transcription activity
49245000	Q6G8J5	Formate--tetrahydrofolate ligase	Cytoplasmic	7.5	fhs	No	No	Catalytic activity
49244996	Q6G8J9	Tyrosyl-tRNA synthetase	Cytoplasmic	9.97	tyrS	No	No	Catalytic activity
49244987	Q6G8K8	30S ribosomal protein S4	Cytoplasmic	7.5	rpsD	No	No	Protein biosynthesis
49244983	Q6G8L2	Putative thiamine biosynthesis protein (Probable tRNA sulfurtransferase)	Cytoplasmic	9.97	thiI	No	No	Gluconeogenesis
49244979	Q6G8L6	Acetate kinase	Cytoplasmic	9.97	ackA	No	No	Catalytic activity
49244978	Q6G8L7	Putative universal stress protein	Cytoplasmic	7.5	SAS1637	No	No	Response to stress
49244977	Q6G8L8	Alanine dehydrogenase 2	Cytoplasmic	9.97	ald2	Yes	No	Cell wall biogenesis
49244976	Q6G8L9	Putative metallopeptidase	Cytoplasmic	9.97	SAS1635	No	No	Metal binding
49244968	Q6G8M7	Acetyl-coenzyme A carboxylase carboxyl transferase subunit alpha	Cytoplasmic	9.97	accA	No	No	Ligase activity
49244967	Q6G8M8	6-phosphofructokinase (ATP-dependent 6-phosphofructokinase)	Cytoplasmic	9.97	pfkA	Yes	No	Catalytic activity
49244966	Q6G8M9	Pyruvate kinase	Cytoplasmic	7.5	pyk	No	No	Glycolysis
49244963	Q6G8N2	Isocitrate dehydrogenase	Cytoplasmic	9.97	icd	No	No	Catalytic activity
49244952	Q6G8P3	Threonyl-tRNA synthetase	Cytoplasmic	10	thrS	No	No	Catalytic activity
49244950	Q6G8P5	Translation initiation factor IF-3	Cytoplasmic	10	infC	No	No	Protein biosynthesis
49244949	Q6G8P6	50S ribosomal protein L35	Cytoplasmic	10	rpmI	No	No	Protein biosynthesis
49244948	Q6G8P7	50S ribosomal protein L20	Cytoplasmic	10	rplT	No	No	Protein biosynthesis
49244945	Q6G8Q0	Trigger factor (prolyl isomerase)	Cytoplasmic	7.5	tig	No	No	Protein export
49244944	Q6G8Q1	ATP-dependent Clp protease ATP-binding subunit ClpX	Cytoplasmic	9.97	clpX	No	No	Protein folding
49244938	Q6G8Q7	Delta-aminolevulinic acid dehydratase	Cytoplasmic	7.5	hemB	No	No	Catalytic activity
49244933	Q6G8R2	Valyl-tRNA synthetase	Cytoplasmic	9.97	valS	No	No	Protein biosynthesis
49244921	Q6G8S4	50S ribosomal protein L27	Cytoplasmic	10	rpmA	No	No	Protein biosynthesis
49244915	Q6G8T0	Queuine tRNA-ribosyltransferase	Cytoplasmic	7.5	tgt	No	No	Glycosyltransferase
49244910	Q6G8T5	GTP pyrophosphokinase	Cytoplasmic	7.5	relA	No	No	Catalytic activity
49244907	Q6G8T8	Histidyl-tRNA synthetase	Cytoplasmic	10	hisS	No	No	Protein biosynthesis
49244906	Q6G8T9	Aspartyl-tRNA synthetase	Cytoplasmic	10	aspS	No	No	Protein biosynthesis
49244897	Q6G8U8	tRNA-specific 2-thiouridylase MnmA	Cytoplasmic	9.97	mnmA	No	No	tRNA processing
49244894	Q6G8V1	Putative alanyl-tRNA synthetase	Cytoplasmic	10	alaS	No	No	Protein biosynthesis
49244886	Q6G8V9	Transcription elongation factor (GreA)	Cytoplasmic	9.97	greA	No	No	Transcription
49244863	Q6G8Y2	Putative 30S ribosomal protein S20	Cytoplasmic	9.67	rpsT	No	No	Protein biosynthesis
49244858	Q6G8Y7	Chaperone protein (DnaK)	Cytoplasmic	9.97	dnaK	No	No	Protein folding
49244857	Q6G8Y8	Chaperone protein (DnaJ)	Cytoplasmic	9.97	dnaJ	No	No	DNA replication/ Protein folding/Response to heat
49244851	Q6G8Z4	Putative exported protein	Cytoplasmic	7.5	SAS1511	No	No	Unknown
49244843	Q6G902	Putative glycyl-tRNA synthetase (Glycine--tRNA ligase)	Cytoplasmic	10	glyQS	No	No	Protein biosynthesis
49244840	Q6G905	RNA polymerase sigma factor	Cytoplasmic	9.97	sigA	No	No	Transcription
49244836	Q6G909	Putative endonuclease (Probable endonuclease 4)	Cytoplasmic	7.5	nfo	No	No	DNA repair
59797927	Q6G930	Probable glycine dehydrogenase (decarboxylating) subunit 1	Cytoplasmic	7.5	gcvPA	No	No	Catalytic activity
49244808	Q6G937	Putative elongation factor P	Cytoplasmic	10	efp	No	No	Protein biosynthesis
49244800	Q6G945	Arginine repressor	Cytoplasmic	9.97	argR	No	No	Transcription
49244791	Q6G954	6-phosphogluconate dehydrogenase, decarboxylating	Cytoplasmic	7.5	gnd	No	No	Catalytic activity
49244778	Q6G967	Integrase/recombinase (Tyrosine recombinase XerD)	Cytoplasmic	9.97	xerD	No	No	Cell cycle/cell devision/DNA recombination/DNA integration
49244773	Q6G972	Response regulator protein (Transcriptional regulatory protein SrrA)	Cytoplasmic	10	srrA	No	No	Transcription
49244758	Q6G987	Putative 30S ribosomal protein S1	Cytoplasmic	9.97	rpsA	No	No	Protein biosynthesis
49244755	Q6G990	DNA-binding protein HU	Cytoplasmic	9.67	hup	No	No	DNA condensation
49244749	Q6G996	Chorismate synthase	Cytoplasmic	7.5	aroC	No	No	Catalytic activity
49244737	Q6G9A8	Putative asparaginyl-tRNA synthetase	Cytoplasmic	10	asnS	No	No	Protein biosynthesis
49244728	Q6G9B7	Cell cycle protein GpsB	Cytoplasmic	7.5	gpsB	No	No	Cell cycle/cell devision
49244722	Q6G9C3	Alanine dehydrogenase 2	Cytoplasmic	9.97	ald1	No	No	Cell wall biogenesis
49244711	Q6G9D4	Thymidylate synthase	Cytoplasmic	9.97	thyA	No	No	Catalytic activity/neucleotide biosynthesis
49244709	Q6G9D6	DegV domain-containing protein SAS1368	Cytoplasmic	7.5	SAS1368	No	No	Lipid binding
49244697	Q6G9E8	2-oxoglutarate dehydrogenase E1 component	Cytoplasmic	9.95	odhA	No	No	Glycolysis
81649323	Q6G9E9	Dihydrolipoyllysine-residue succinyltransferase component of 2-oxoglutarate dehydrogenase complex	Cytoplasmic	9.67	odhB	No	No	Catalytic activity
49244686	Q6G9F9	Cold shock protein (Cold shock protein CspA)	Cytoplasmic	9.97	cspA	No	No	Transcription
49244675	Q6G9H0	Conserved virulence factor B	Cytoplasmic	7.5	cvfB	No	No	Pathogenesis
49244661	Q6G9I4	Putative methicillin resistance expression factor (Aminoacyltransferase FemB)	Cytoplasmic	9.67	femB	No	No	Peptidoglycan biosynthesis
49244660	Q6G9I5	Factor essential for expression of methicillin resistance (Aminoacyltransferase FemA)	Cytoplasmic	10	femA	No	No	Peptidoglycan biosynthesis
49244641	Q6G9K4	Topoisomerase IV subunit A (DNA topoisomerase 4 subunit A)	Cytoplasmic	9.97	parC	No	No	DNA topoligical change
49244640	Q6G9K5	Topoisomerase IV subunit B (DNA topoisomerase 4 subunit B)	Cytoplasmic	9.67	parE	No	No	DNA topoligical change
49244638	Q6G9K7	Conserved hypothetical protein	Cytoplasmic	7.5	SAS1292	No	No	Unknown
49244636	Q6G9K9	Aconitate hydratase	Cytoplasmic	9.97	acnA	No	No	Catalytic activity/Catabolism of short chain fatty acids (SCFA)
49244623	Q6G9M2	30S ribosomal protein S14	Cytoplasmic	9.97	rpsN	No	No	Protein biosynthesis
49244621	Q6G9M4	Catalase	Cytoplasmic	9.97	katA	No	No	Catalase activity/heme bindig
49244591	Q6G9Q4	Glutamine synthetase	Cytoplasmic	10	glnA	No	No	Nitrogen metabolism
49244583	Q6G9R2	Aerobic glycerol-3-phosphate dehydrogenase	Cytoplasmic	9.97	glpD	No	No	Catalytic activity/Glycerol metabolism
49244582	Q6G9R3	Glycerol kinase	Cytoplasmic	9.67	glpK	No	No	Glycerol metabolism
49244567	Q6G9S8	Recombinase A (Protein RecA)	Cytoplasmic	9.97	recA	No	No	DNA repair/DNA recombination
49244557	Q6G9T8	Ribonuclease J2	Cytoplasmic	7.5	rnj2	No	No	Endonuclease activity/rRNA processing
49244556	Q6G9T9	Polyribonucleotide nucleotidyltransferase	Cytoplasmic	9.97	pnp	No	No	mRNA catabolic process
49244555	Q6G9U0	30S ribosomal protein S15	Cytoplasmic	9.97	rpsO	No	No	Protein biosynthesis
49244553	Q6G9U2	Putative tRNA pseudouridine synthase B	Cytoplasmic	9.97	truB	No	No	tRNA processing
49244551	Q6G9U4	Translation initiation factor IF-2	Cytoplasmic	10	infB	No	No	Protein biosynthesis
49244546	Q6G9U9	DNA polymerase III PolC-type	Cytoplasmic	9.97	polC	No	No	DNA replication
49244545	Q6G9V0	Prolyl-tRNA synthetase	Cytoplasmic	10	proS	No	No	Protein biosynthesis
49244541	Q6G9V4	Ribosome recycling factor	Cytoplasmic	9.97	frr	No	No	Protein biosynthesis
49244540	Q6G9V5	Putative uridylate kinase	Cytoplasmic	7.5	pyrH	No	No	Catalytic activity
49244539	Q6G9V6	elongation factor Ts	Cytoplasmic	10	tsf	No	No	Protein biosynthesis
49244538	Q6G9V7	30S ribosomal protein S2	Cytoplasmic	9.97	rpsB	No	No	Protein biosynthesis
49244537	Q6G9V8	Putative regulatory protein (GTP-sensing transcriptional pleiotropic repressor CodY)	Cytoplasmic	9.97	CodY	No	No	Transcription
49244532	Q6G9W3	DNA topoisomerase I	Cytoplasmic	9.97	topA	No	No	DNA topoligical change
49244528	Q6G9W7	putative succinyl-CoA ligase (Succinate--CoA ligase [ADP-forming] subunit alpha)	Cytoplasmic	7.5	sucD	No	No	Catalytic activity
49244527	Q6G9W8	Putative CoA synthetase protein	Cytoplasmic	7.5	sucC	No	No	Catalytic activity
49244523	Q6G9X2	50S ribosomal protein L19	Cytoplasmic	9.97	rplS	No	No	Protein biosynthesis
49244520	Q6G9X5	30S ribosomal protein S16	Cytoplasmic	10	rpsP	No	No	Protein biosynthesis
49244514	Q6G9Y1	Acyl carrier protein	Cytoplasmic	9.97	acpP	No	No	Fatty acid biosynthesis
49244511	Q6G9Y4	Putative fatty acid synthesis protein (Phosphate acyltransferase)	Cytoplasmic	7.5	plsX	No	No	Fatty acid biosynthesis
49244506	Q6G9Y9	50S ribosomal protein L28	Cytoplasmic	10	rpmB	No	No	Protein biosynthesis
81649432	Q6G9Z5	Probable dual-specificity RNA methyltransferase RlmN	Cytoplasmic	7.5	rlmN	No	No	Methylation of rRNA and tRNA/Confers resistance to some antibiotic
49244498	Q6G9Z7	Methionyl-tRNA formyltransferase	Cytoplasmic	9.97	fmt	No	No	Protein biosynthesis
49244480	Q6GA15	Putative pyrimidine operon regulatory protein (Bifunctional protein PyrR)	Cytoplasmic	7.5	pyrR	No	No	Transcription
49244476	Q6GA19	Isoleucyl-tRNA synthetase (Isoleucine--tRNA ligase)	Cytoplasmic	9.97	ileS	No	No	Protein biosynthesis
49244469	Q6GA26	Cell division protein FtsZ	Cytoplasmic	7.5	ftsZ	No	No	Cell cycle/cell devision
49244468	Q6GA27	Putative cell division protein	Cytoplasmic	7.5	ftsA	No	No	Cell cycle/cell devision
49244462	Q6GA33	MraW methylase family protein (Ribosomal RNA small subunit methyltransferase H)	Cytoplasmic	9.97	rsmH	No	No	rRNA processing
49244450	Q6GA45	Ornithine carbamoyltransferase	Cytoplasmic	9.97	argF	No	No	Amino-acid biosynthesis
49244426	Q6GA69	Thioredoxin	Cytoplasmic	9.97	trxA	No	No	Metabolic process
49244420	Q6GA75	Putative phenylalanyl-tRNA synthetase beta chain	Cytoplasmic	10	pheT	No	No	Protein biosynthesis
49244419	Q6GA76	Putative phenylalanyl-tRNA synthetase alpha chain	Cytoplasmic	10	pheS	No	No	Catalytic activity
49244405	Q6GA90	Putative phosphopantetheine adenylyltransferase	Cytoplasmic	9.97	coaD	No	No	Coenzyme A biosyntesis
49244387	Q6GAA8	Conserved hypothetical protein (UPF0637 protein SAS1041)	Cytoplasmic	7.5	SAS1041	No	No	Unknown
49244377	Q6GAB8	Dihydrolipoamide dehydrogenase	Cytoplasmic	9.97	pdhD	No	No	Catalytic activity
49244376	Q6GAB9	Dihydrolipoamide acetyltransferase component of pyruvate dehydrogenase complex	Cytoplasmic	9.97	pdhC	No	No	Catalytic activity
49244375	Q6GAC0	Pyruvate dehydrogenase E1 component subunit beta	Cytoplasmic	7.5	pdhB	No	No	Catalytic activity
60390425	Q6GAC1	Pyruvate dehydrogenase E1 component subunit alpha	Cytoplasmic	9.97	pdhA	No	No	Catalytic activity
49244370	Q6GAC5	Ribonuclease J 1	Cytoplasmic	7.5	rnj1	No	No	rRNA processing
49244365	Q6GAD0	Phosphoenolpyruvate-protein phosphotransferase	Cytoplasmic	9.97	SAS1019	Yes	No	Catalytic activity
49244328	Q6GAG7	Putative naphthoate synthase (1,4-dihydroxy-2-naphthoyl-CoA synthase)	Cytoplasmic	7.5	menB	No	No	Catalytic activity
49244225	Q6GAS0	NAD kinase	Cytoplasmic	9.97	nadK	No	No	Catalytic activity/ATP binding
49244215	Q6GAT0	Putative tryptophanyl-tRNA synthetase (Tryptophan--tRNA ligase)	Cytoplasmic	10	trpS	No	No	ATP binding
49244202	Q6GAU3	Putative 3-oxoacyl-[acyl-carrier-protein] synthase III	Cytoplasmic	9.67	fabH	No	No	Catalytic activity
49244194	Q6GAV1	Putative ATPase subunit of an ATP-dependent protease (Chaperone protein ClpB)	Cytoplasmic	9.97	clpB	No	No	ATP binding
49244189	Q6GAV6	Coenzyme A disulfide reductase	Cytoplasmic	9.97	cdr	No	No	Catalytic activity
49244187	Q6GAV8	Fumarylacetoacetate (FAA) hydrolase family protein	Cytoplasmic	7.5	SAS0838	No	No	Catalytic activity/metal ion binding
49244186	Q6GAV9	ATP-dependent helicase/nuclease subunit A	Cytoplasmic	9.97	addA	No	No	Exonuclease activity/DNA repair
49244181	Q6GAW4	Putative glucose-6-phosphate isomerase	Cytoplasmic	9.97	pgi	No	No	Catalytic activity
49244180	Q6GAW5	Putative argininosuccinate synthase	Cytoplasmic	7.5	argG	No	No	Catalytic activity
49244177	Q6GAW8	Putative NAD-specific glutamate dehydrogenase	Cytoplasmic	9.97	gluD	No	No	Catalytic activity
49244176	Q6GAW9	Ornithine aminotransferase (2)	Cytoplasmic	9.97	rocD2	No	No	Catalytic activity
49244151	Q6GAZ4	D-alanine-D-alanyl carrier protein ligase (D-alanine--poly(phosphoribitol) ligase subunit 1)	Cytoplasmic	9.97	dltA	No	No	Catalytic activity
49244136	Q6GB09	Conserved hypothetical protein (SAS0788)	Cytoplasmic	7.5	SAS0788	No	No	Unknown
49244096	Q6GB49	Putative tmRNA-binding protein (SsrA-binding protein)	Cytoplasmic	7.5	smpB	No	No	Translation RNA binding
49244091	Q6GB54	Putative enolase	Cytoplasmic	9.97	eno	No	No	Catalytic activity
49244090	Q6GB55	Putative 2,3-bisphosphoglycerate-independent phosphoglycerate mutase	Cytoplasmic	9.97	gpmI	Yes	No	Catalytic activity
49244089	Q6GB56	Triosephosphate isomerase	Cytoplasmic	9.67	tpiA	No	No	Catalytic activity
49244088	Q6GB57	Phosphoglycerate kinase	Cytoplasmic	10	pgk	No	No	Catalytic activity
49244087	Q6GB58	Glyceraldehyde 3-phosphate dehydrogenase 1	Cytoplasmic	9.97	gapA1	No	No	Catalytic activity
49244083	Q6GB62	Putative ATP-dependent Clp protease proteolytic subunit	Cytoplasmic	9.67	clpP	No	No	Catalytic activity
49244082	Q6GB63	Putative sporulation transcription regulator WhiA	Cytoplasmic	7.5	whiA	No	No	DNA binding
49244079	Q6GB66	Putative thioredoxin reductase	Cytoplasmic	9.67	trxB	No	No	Catalytic activity
49244075	Q6GB70	HPr kinase/phosphatase	Cytoplasmic	7.5	hprK	No	No	Catalytic activity
49244074	Q6GB71	Excinuclease ABC subunit A (UvrABC system protein A)	Cytoplasmic	7.5	uvrA	No	No	Recognition DNA lesion
49244073	Q6GB72	Excinuclease ABC subunit B (UvrABC system protein B)	Cytoplasmic	9.97	uvrB	No	No	Recognition DNA lesion
49244068	Q6GB77	Preprotein translocase SecA subunit (Protein translocase subunit SecA 1)	Cytoplasmic	9.97	secA1	No	No	ATP binding/metal ion binding
49244067	Q6GB78	Putative S30EA family ribosomal protein (Ribosome hibernation promotion factor)	Cytoplasmic	9.97	hpf	No	No	Protein biosynthesis
49244058	Q6GB87	Putative peptidase T	Cytoplasmic	9.97	pepT	No	No	Catalytic activity
49244001	Q6GBE4	MarR family regulatory protein (HTH-type transcriptional regulator MgrA)	Cytoplasmic	9.67	mgrA	No	No	Pathogenesis/DNA binding
49243984	Q6GBG1	Probable transcriptional regulatory protein SAS0634	Cytoplasmic	7.5	SAS0634	No	No	DNA binding
49243933	Q6GBL2	Staphylococcal accessory regulator A (Transcriptional regulator SarA)	Cytoplasmic	10	sarA	No	No	Pathogenesis/DNA binding
49243924	Q6GBM1	Putative arginyl-tRNA synthetase (Arginine--tRNA ligase)	Cytoplasmic	9.97	argS	No	No	Catalytic activity/ATP binding
49243921	Q6GBM4	Alcohol dehydrogenase	Cytoplasmic	9.97	adh	No	No	Catalytic activity
49243897	Q6GBP8	Putative phosphate acetyltransferase	Cytoplasmic	7.5	pta	No	No	Catalytic activity
49243877	Q6GBR8	Putative glucosamine-6-phosphate isomerase (Glucosamine-6-phosphate deaminase)	Cytoplasmic	7.5	nagB	No	No	Catalytic activity
49243874	Q6GBS1	GTP cyclohydrolase FolE2	Cytoplasmic	7.5	folE2	No	No	Catalytic activity
49243862	Q6GBT3	Putative aminotransferase (Probable branched-chain-amino-acid aminotransferase)	Cytoplasmic	7.5	ilvE	No	No	Catalytic activity
49243859	Q6GBT6	ThiJ/PfpI family protein (Protein deglycase HchA)	Cytoplasmic	9.67	hchA	No	No	Catalytic activity
49243858	Q6GBT7	Putative 2-amino-3-ketobutyrate coenzyme A ligase (Putative pyridoxal phosphate-dependent acyltransferase)	Cytoplasmic	7.5	SAS0508	No	No	Transferase activity
49243856	Q6GBT9	Translation elongation factor Tu	Cytoplasmic	10	tuf	No	No	GTP binding
49243855	Q6GBU0	Translation elongation factor G	Cytoplasmic	10	fusA	No	No	GTP binding
49243854	Q6GBU1	30S ribosomal protein S7	Cytoplasmic	7.5	rpsG	No	No	Protein biosynthesis
49243853	Q6GBU2	30S ribosomal protein S12	Cytoplasmic	9.67	rpsL	No	No	Protein biosynthesis
49243851	Q6GBU4	DNA-directed RNA polymerase beta' chain protein (DNA-directed RNA polymerase subunit beta')	Cytoplasmic	9.97	rpoC	No	No	DNA binding
49243850	Q6GBU5	DNA-directed RNA polymerase beta chain protein (DNA-directed RNA polymerase subunit beta)	Cytoplasmic	9.97	rpoB	No	No	DNA binding
49243848	Q6GBU7	50S ribosomal protein L7/L12	Cytoplasmic	9.97	rplL	Yes	No	Protein biosynthesis
49243847	Q6GBU8	50S ribosomal protein L10	Cytoplasmic	9.97	rplJ	No	No	Protein biosynthesis
49243846	Q6GBU9	50S ribosomal protein L1	Cytoplasmic	9.97	rplA	No	No	Protein biosynthesis
49243845	Q6GBV0	50S ribosomal protein L11	Cytoplasmic	9.97	rplk	No	No	Protein biosynthesis
49243839	Q6GBV6	SpoU rRNA Methylase family protein (Putative TrmH family tRNA/rRNA methyltransferase)	Cytoplasmic	7.5	SAS0489	No	No	Protein biosynthesis
49243837	Q6GBV8	Cysteinyl-tRNA synthetase (Cysteine--tRNA ligase)	Cytoplasmic	10	cysS	No	No	Catalytic activity
49243835	Q6GBW0	Putative glutamyl-tRNA synthetase (Glutamate--tRNA ligase)	Cytoplasmic	10	gltX	No	No	Catalytic activity/ATP binding
49243832	Q6GBW3	Putative stress response-related Clp ATPase (ATP-dependent Clp protease ATP-binding subunit ClpC)	Cytoplasmic	9.95	clpC	No	No	ATP binding
49243826	Q6GBW9	Putative pyridoxine biosynthesis protein (Pyridoxal 5'-phosphate synthase subunit PdxS)	Cytoplasmic	7.5	pdxS	No	No	Catalytic activity
49243824	Q6GBX1	Lysyl-tRNA synthetase (Lysine--tRNA ligase)	Cytoplasmic	10	lysS	No	No	Catalytic activity
49243820	Q6GBX5	Putative O-acetylserine (thiol)-lyase (Cysteine synthase)	Cytoplasmic	7.5	cysK	No	No	Catalytic activity
49243808	Q6GBY7	Putative 50S ribosomal protein L25	Cytoplasmic	7.5	rplY	No	No	Protein biosynthesis
49243806	Q6GBY9	Putative UDP-N-acetylglucosamine pyrophosphorylase (Bifunctional protein GlmU)	Cytoplasmic	9.97	glmU	No	No	Catalytic activity
49243805	Q6GBZ0	Stage V sporulation protein G (Putative septation protein SpoVG)	Cytoplasmic	7.5	spoVG	No	No	Cell cycle/cell division
49243797	Q6GBZ8	Pcutative methionyl-tRNA synthetase (Methionine--tRNA ligase)	Cytoplasmic	10	metG	No	No	Catalytic activity
49243789	Q6GC06	Putative thymidylate kinase	Cytoplasmic	7.5	tmk	No	No	Catalytic activity/ATP binding
49243714	Q6GC81	Putative GMP synthase (GMP synthase [glutamine-hydrolyzing])	Cytoplasmic	7.5	guaA	No	No	Catalytic activity
49243713	Q6GC82	Putative inosine-5'-monophosphate dehydrogenase	Cytoplasmic	7.5	guaB	No	No	Catalytic activity
49243704	Q6GC91	Alkyl hydroperoxide reductase subunit C (Alkyl hydroperoxide reductase subunit C)	Cytoplasmic	9.97	ahpc	No	No	Pathogenesis/Catalytic activity
49243689	Q6GCA6	Putative single-strand DNA-binding protein (Single-stranded DNA-binding protein 2)	Cytoplasmic	9.67	ssb2	Yes	No	DNA binding
49243688	Q6GCA7	30S ribosomal protein S6	Cytoplasmic	9.97	rpsF	No	No	Protein biosynthesis
49243582	Q6GCL3	Cell wall metabolism protein (Iron-sulfur cluster repair protein ScdA)	Cytoplasmic	9.97	scdA	No	No	Response to oxidative stress
73920841	Q6GCN4	L-lactate dehydrogenase 1	Cytoplasmic	9.97	ldh1	Yes	No	Catalytic activity
49243545	Q6GCQ0	Formate acetyltransferase	Cytoplasmic	10	pfIB	No	No	Catalytic activity
49243486	Q6GCV9	Putative aldehyde dehydrogenase	Cytoplasmic	9.67	aldA	No	No	Catalytic activity
49243459	Q6GCY6	Deoxyribose-phosphate aldolase (Deoxyribose-phosphate aldolase 1)	Cytoplasmic	9.97	deoC1	No	No	Catalytic activity
49243447	Q6GCZ8	Putative short chain dehydrogenase (Diacetyl reductase [(S)-acetoin forming])	Cytoplasmic	9.67	butA	Yes	No	Catalytic activity
49243432	Q6GD13	Putative regulatory protein (HTH-type transcriptional regulator SarS) (Staphylococcal accessory regulator S)	Cytoplasmic	10	sarS	No	No	Pathogenesis/DNA binding
49243407	Q6GD38	Probable tRNA-dihydrouridine synthase	Cytoplasmic	7.5	dus	No	No	Catalytic activity
49243372	Q6GD73	Putative adenylosuccinate synthetase	Cytoplasmic	9.97	purA	No	No	Catalytic activity
49243370	Q6GD75	50S ribosomal protein L9	Cytoplasmic	9.67	rpiI	No	No	Protein biosynthesis
49243364	Q6GD81	Seryl-tRNA synthetase (Serine--tRNA ligase)	Cytoplasmic	10	serS	No	No	Catalytic activity
49243361	Q6GD84	DNA gyrase subunit A	Cytoplasmic	9.97	gyrA	No	No	Catalytic activity
49243360	Q6GD85	DNA gyrase subunit B	Cytoplasmic	9.97	gyrB	No	No	Catalytic activity
49243357	Q6GD88	DNA polymerase III, beta chain (DNA polymerase III subunit beta)	Cytoplasmic	9.97	dnaA	No	No	Catalytic activity/DNA binding
827214397	W8U5H1	5'-methylthioadenosine nucleosidase	Cytoplasmic	7.5	mtnN	No	No	Catalytic activity
49245789	Q6G6A7	Putative membrane protein (O-acetyltransferase OatA)	CytoplasmicMembrane	10	oatA	No	No	Transferase activity
49245599	Q6G6U7	Pyridine nucleotide-disulphide oxidoreductase family protein (Ferredoxin--NADP reductase)	CytoplasmicMembrane	8.78	SAS2264	No	No	Catalytic activity
49245560	Q6G6Y6	Putative membrane protein (Lysostaphin resistance protein A)	CytoplasmicMembrane	10	lyrA	No	No	Unknown
49245422	Q6G7C4	PTS system, lactose-specific IIBC component (PTS system lactose-specific EIICB component)	CytoplasmicMembrane	10	lacE	No	No	Catalytic activity
49245343	Q6G7K3	Putative ATP synthase subunit b	CytoplasmicMembrane	8.78	atpF	No	No	ATP synthesis
49245339	Q6G7K7	ATP synthase beta chain	CytoplasmicMembrane	8.78	atpD	No	No	Catalytic activity
49245135	Q6G860	Putative transglycosylase (Monofunctional glycosyltransferase)	CytoplasmicMembrane	10	mgt	No	No	Catalytic activity
49245101	Q6G894	Putative peptidyl-prolyl cis-isomerase (Foldase protein PrsA)	CytoplasmicMembrane	9.68	prsA	No	Yes	Catalytic activity
49244985	Q6G8L0	Putative septation ring formation regulator	CytoplasmicMembrane	10	ezrA	No	No	Unknown
49244862	Q6G8Y3	Putative GTP-binding protein (Elongation factor 4)	CytoplasmicMembrane	8.78	lepA	No	No	Catalytic activity
49244762	Q6G983	Cell surface elastin binding protein (Elastin-binding protein EbpS)	CytoplasmicMembrane	8.28	ebpS	No	No	Unknown
49244757	Q6G988	Putative GTPase (GTPase Der)	CytoplasmicMembrane	8.78	der	No	No	GTP binding/ribosome biogenesis
49244704	Q6G9E1	Putative protease (Probable CtpA-like serine protease)	CytoplasmicMembrane	9.51	SAS1363	No	No	Peptidase activity
49244343	Q6GAF2	Putative quinol oxidase polypeptide II precursor (Probable quinol oxidase subunit 2)	CytoplasmicMembrane	10	qoxA	Yes	No	Catalytic activity
49244339	Q6GAF6	Autolysis and methicillin resistant-related protein (Protein FmtA)	CytoplasmicMembrane	10	fmtA	Yes	No	Antibiotic response
49244203	Q6GAU2	3-oxoacyl-[acyl-carrier-protein] synthase II (3-oxoacyl-[acyl-carrier-protein] synthase 2)	CytoplasmicMembrane	8.78	fabF	Yes	No	Catalytic activity/fatty acid biosynthetic
49244160	Q6GAY5	Putative pyridine nucleotide-disulphide oxidoreductase (NADH dehydrogenase-like protein SAS0811)	CytoplasmicMembrane	8.78	SAS0811	Yes	No	Oxidoreductase activity
49244034	Q6GBB1	Putative sulfatase (Lipoteichoic acid synthase)	CytoplasmicMembrane	10	itaS	Yes	No	Metal ion binding/tranferase activity
49243703	Q6GC92	Alkyl hydroperoxide reductase subunit F	CytoplasmicMembrane	8.78	ahpF	No	No	Cell redox homeostasis
49243606	Q6GCI9	Putative membrane protein (ESAT-6 secretion accessory factor EsaA)	CytoplasmicMembrane	10	esaA	No	No	Pathogenesis
49245892	Q6G604	lipase precursor (Lipase 1)	Extracellular	9.98	lip1	Yes	No	Catalytic activity
49245860	Q6G636	Immunodominant antigen B (Immunodominant staphylococcal antigen B)	Extracellular	10	isaB	Yes	No	Pathogenesis
49245791	Q6G6A5	Immunodominant antigen A (Probable transglycosylase IsaA)	Extracellular	10	isaA	Yes	No	Pathogenesis
49245645	Q6G6Q1	Gamma-hemolysin component C precursor	Extracellular	9.73	hlgC	Yes	No	Pathogenesis/hemolysis
81648695	Q6G6Q2	Gamma-hemolysin component A	Extracellular	10	hlgA	Yes	No	Pathogenesis/hemolysis
49245523	Q6G723	Putative exported protein (Staphylococcal secretory antigen ssaA2)	Extracellular	9.98	ssaA2	Yes	No	Pathogenesis
49245273	Q6G7S2	Delta-hemolysin precursor (Delta-hemolysin)	Extracellular	8.91	hld	No	No	Pathogenesis/hemolysis
49245258	Q6G7T7	Leukocidin S subunit (leukocidin-like protein 2)	Extracellular	9.73	SAS1925/lukS	Yes	No	Pathogenesis/cytolysis
49245257	Q6G7T8	Leukocidin F subunit (leukocidin-like protein 1)	Extracellular	9.73	SAS1924	Yes	No	Pathogenesis/cytolysis
49245204	Q6G7Z1	Staphylokinase precursor	Extracellular	10	sak	Yes	No	Pathogenesis
49245171	Q6G824	Staphopain protease (Staphopain A)	Extracellular	9.98	sspP	Yes	No	Protease activity/Pathogenesis
49244832	Q6G913	Superoxide dismutase (Superoxide dismutase [Mn/Fe] 1)	Extracellular	9.72	sodA	No	No	Pathogenesis
49244438	Q6GA57	Fibrinogen-binding protein precursor	Extracellular	9.98	fib	Yes	No	Pathogenesis
49244335	Q6GAG0	Bifunctional autolysin precursor	Extracellular	9.98	atl	Yes	No	Pathogenesis
49244331	Q6GAG4	Glutamyl endopeptidase precursor	Extracellular	9.98	sspA	Yes	No	Catalytic activity
49244330	Q6GAG5	Cysteine protease precursor (Staphopain B)	Extracellular	9.98	sspB	Yes	No	Protease activity/pathogenesis
49244104	Q6GB41	Thermonuclease precursor	Extracellular	10	nus	Yes	No	Catalytic activity
49243644	Q6GCF1	lipase precursor (Lipase 2)	Extracellular	9.98	lip2	Yes	No	Catalytic activity
49243605	Q6GCJ0	Staphylococcal Esx proteins (ESAT-6 secretion system extracellular protein A)	Extracellular	10	esxA	No	No	Pathogenesis
49243599	Q6GCJ6	Peptidoglycan hydrolase (Glycyl-glycine endopeptidase LytM)	Extracellular	9.98	lytM	Yes	No	Pathogenesis (Release of Protein A from cell wall)/hydrolysis
827213271	A0A1J0J2W3	Type I restriction-modification system, specificity subunit S	Unknown	2.5	FORC26_0027	No	No	DNA binding
49245908	Q6G5Y8	Conserved hypothetical protein (UPF0312 protein SAS2572)	Unknown	2.5	SAS2572	No	No	Unknown
49245826	Q6G670	Fructose-bisphosphate aldolase class I	Unknown	2.5	fda	No	No	Catalytic activity/glycolysis
49245819	Q6G677	Putative 3-methyl-2-oxobutanoate hydroxymethyltransferase	Unknown	2.5	panB	No	No	Catalytic activity
81648651	Q6G6I8	Uncharacterized lipoprotein SAS2373	Unknown	2.5	SAS2373	No	Yes	Unknown
81648696	Q6G6Q3	Immunoglobulin-binding protein sbi	Unknown	3.33	sbi	Yes	No	Pathogenesis
49245641	Q6G6Q5	Putative phosphoglycerate mutase (2,3-bisphosphoglycerate-dependent phosphoglycerate mutase)	Unknown	2.5	gpmA	No	No	Catalytic activity/glycolysis
81648735	Q6G6V2	Uncharacterized lipoprotein SAS2259	Unknown	7.21	SAS2259	No	Yes	Unknown
49245474	Q6G772	50S ribosomal protein L4	Unknown	2.5	rplD	No	No	Protein biosynthesis
49245456	Q6G790	50S ribosomal protein L15	Unknown	2.5	rplO	No	No	Protein biosynthesis
49245443	Q6G7A3	50S ribosomal protein L13	Unknown	2.5	rplM	No	No	Protein biosynthesis
49245427	Q6G7B9	Galactose-6-phosphate isomerase LacA subunit	Unknown	2.5	lacA	No	No	Catalytic activity
49245414	Q6G7D2	Alkaline shock protein 23	Unknown	2.5	asp23	No	No	Unknown
49245405	Q6G7E1	Conserved hypothetical protein (UPF0457 protein SAS2074)	Unknown	2.5	SAS2074	No	No	Unknown
49245372	Q6G7H4	Putative pyrimidine-nucleoside phosphorylase	Unknown	2.5	pdp	No	No	Catalytic activity
49245340	Q6G7K6	ATP synthase gamma chain	Unknown	2.5	atpG	No	No	ATP synthasis
81648950	Q6G7T6	Probable succinyl-diaminopimelate desuccinylase	Unknown	2.5	dapE	No	No	Catalytic activity
81649004	Q6G7Z2	Staphylococcal complement inhibito	Unknown	3.33	scn	Yes	No	Pathogenesis
49245030	Q6G8G5	Repressor of toxins (HTH-type transcriptional regulator rot)	Unknown	2.5	rot	No	No	Transcription/Pathogenesis
49244923	Q6G8S2	50S ribosomal protein L21	Unknown	2.5	rpIU	No	No	Protein biosynthesis
49244893	Q6G8V2	Conserved hypothetical protein (UPF0297 protein SAS1553)	Unknown	2.5	SAS1553	No	No	Unknown
56749710	Q6G992	Demethylmenaquinone methyltransferase	Unknown	2.5	menG	No	No	Catalytic activity
49244690	Q6G9F5	TelA-like protein SAS1347	Unknown	2.5	SAS1347	No	No	Unknown
49244629	Q6G9L6	Putative transketolase	Unknown	2.5	tkt	No	No	Catalytic activity
49244587	Q6G9Q8	Putative glutathione peroxidase (Glutathione peroxidase homolog BsaA)	Unknown	2.5	bsaA	No	No	Catalytic activity
49244518	Q6G9X7	Putative DNA-binding protein	Unknown	2.5	SAS1170	No	No	DNA binding
49244513	Q6G9Y2	3-oxoacyl-[acyl-carrier protein] reductase	Unknown	5.43	fabG	Yes	No	Catalytic activity
49244508	Q6G9Y7	Conserved hypothetical protein (Uncharacterized protein SAS1160)	Unknown	2.5	SAS1160	Yes	No	Metabolic process
49244492	Q6GA03	DNA-directed RNA polymerase subunit omega	Unknown	2.5	rpoZ	No	No	DNA binding
49244326	Q6GAG9	Putative menaquinone biosynthesis bifunctional protein (2-succinyl-5-enolpyruvyl-6-hydroxy-3-cyclohexene-1-carboxylate synthase)	Unknown	2.5	menD	No	No	Catalytic activity
49244216	Q6GAS9	Regulatory protein Spx	Unknown	2.5	spxA	No	No	Transcription
49244148	Q6GAZ7	Haloacid dehalogenase-like hydrolase (Acid sugar phosphatase)	Unknown	2.5	nagD	No	No	Catalytic activity/Metal in binding
49244130	Q6GB15	Conserved hypothetical protein (UPF0337 protein SAS0782)	Unknown	2.5	SAS0782	No	No	Unknown
49244117	Q6GB28	OsmC-like protein (Organic hydroperoxide resistance protein-like)	Unknown	2.5	SAS0768	No	No	Response to oxidative stress
49243983	Q6GBG2	HTH-type transcriptional regulator SarX	Unknown	2.5	SarX	No	No	Pathogenesis/Transcription
49243896	Q6GBP9	Putative heme-dependent peroxidase SAS0546	Unknown	2.5	SAS0546	No	No	Metal ion binding/Peroxidase activity
49243751	Q6GC44	Putative lipoprotein (Uncharacterized lipoprotein SAS0403)	Unknown	3.33	SAS0403	No	Yes	Unknown
49243578	Q6GCL7	Ribitol-5-phosphate cytidylyltransferase 1	Unknown	2.5	tarI1	No	No	Catalytic activity
49243418	Q6GD27	Putative lipoprotein (Uncharacterized lipoprotein SAS0072)	Unknown	3.33	SAS0072	Yes	Yes	Unknown
